# Supplementary material for: Prosaposin maintains lipid homeostasis in dopamine neurons and counteracts experimental parkinsonism in rodents
Source: Nat Commun. 2023 Sep 19;14:5804. doi: 10.1038/s41467-023-41539-5 (PMC10509278; doi:10.1038/s41467-023-41539-5)
Supplement: Supplementary file 4 — Supplementary Data 1 [file 41467_2023_41539_MOESM4_ESM.xlsx]

## Sheet: 16m CPu
	16m Caudate-putamen (CPu)
	Lipids	Discovery?	P value	Mean of KO	Mean of WT	Difference	SE of difference	t ratio	df	q value	-log10(q value)
	LPA(16:0)	No	0.978549	1.003	1	0.003168	0.1159	0.02734	15	0.505223	0.2965
	LPA(18:1)	No	0.176614	0.886	1	-0.114	0.0804	1.418	15	0.126958	0.8963
	LPA(18:0)	No	0.203532	0.9169	1	-0.08306	0.06247	1.33	15	0.144091	0.8414
	LPE(16:0)	No	0.793183	0.9881	1	-0.01189	0.04456	0.2669	15	0.428457	0.3681
	LPE(18:1)	No	0.813247	0.9827	1	-0.01727	0.07184	0.2404	15	0.434274	0.3622
	LPE(18:0)	No	0.442119	0.968	1	-0.03203	0.04057	0.7895	15	0.27544	0.56
	LPS(20:4)	No	0.518145	1.071	1	0.07144	0.1079	0.6618	15	0.30646	0.5136
	LPI(16:0)	No	0.194912	1.098	1	0.09753	0.07188	1.357	15	0.139042	0.8569
	LPI(18:0)	No	0.559648	0.9681	1	-0.03185	0.05339	0.5966	15	0.324135	0.4893
	CerP(36:1)	Yes	1.3e-05	0.7942	1	-0.2058	0.03249	6.334	15	3.1e-05	4.504
	PA(32:0)	Yes	1e-06	1.281	1	0.2808	0.03618	7.761	15	6e-06	5.255
	PA(34:2)	Yes	<0,000001	1.756	1	0.7559	0.08662	8.727	15	2e-06	5.62
	PA(34.1)	Yes	0.047064	1.061	1	0.06118	0.02828	2.163	15	0.04229	1.374
	PA(36:4)	No	0.330663	1.033	1	0.03329	0.03312	1.005	15	0.219152	0.6593
	PA(36:2)	No	0.104169	0.9385	1	-0.06148	0.03554	1.73	15	0.081122	1.091
	PnE(36:1)	No	0.076808	0.9076	1	-0.0924	0.04863	1.9	15	0.06273	1.203
	PA(36:1)	Yes	0.005839	0.8629	1	-0.1371	0.04269	3.21	15	0.006654	2.177
	SM(36:1)-CH3	Yes	0.000345	0.8145	1	-0.1855	0.04031	4.603	15	0.000495	3.305
	PE(34:1)	Yes	4.1e-05	1.253	1	0.2526	0.04417	5.72	15	7.6e-05	4.12
	PE-NMe2(32:0)	Yes	8e-06	1.28	1	0.2798	0.04234	6.61	15	2.1e-05	4.681
	PA(38:4)	No	0.511975	0.9816	1	-0.01839	0.02737	0.6717	15	0.304739	0.5161
	PEp(36:2)	No	0.114427	0.9101	1	-0.08993	0.05365	1.676	15	0.086236	1.064
	PEp(36:1)	No	0.158695	0.9177	1	-0.08233	0.0555	1.483	15	0.114962	0.9394
	PE(36:4)	Yes	0.002199	1.162	1	0.1624	0.04405	3.686	15	0.002777	2.556
	PE(36:2)	No	0.799933	1.008	1	0.007788	0.03019	0.258	15	0.429619	0.3669
	PE(36:1)	No	0.465448	0.9734	1	-0.02662	0.03555	0.749	15	0.287904	0.5408
	PA(40:6)	No	0.157798	0.9456	1	-0.05445	0.03662	1.487	15	0.114962	0.9394
	PG(34:1)	No	0.580348	1.015	1	0.01517	0.02684	0.5651	15	0.332721	0.4779
	PEp(38:4)	No	0.830334	1.01	1	0.009674	0.04437	0.218	15	0.439648	0.3569
	PS(34:1)	Yes	0.000466	1.219	1	0.2191	0.0492	4.452	15	0.000622	3.206
	PE(38:6)	No	0.077868	1.061	1	0.06059	0.03201	1.893	15	0.06273	1.203
	PE(38:5)	Yes	0.003541	1.12	1	0.1197	0.03465	3.454	15	0.004137	2.383
	PE(38:4)	No	0.07179	1.082	1	0.08168	0.04216	1.937	15	0.0599	1.223
	PE(38:2)	Yes	0.012982	0.9387	1	-0.06134	0.02177	2.818	15	0.013945	1.856
	PE(38:1)	Yes	3.9e-05	0.7796	1	-0.2204	0.03835	5.747	15	7.4e-05	4.133
	PEp(40:6)	No	0.380874	0.9736	1	-0.0264	0.02924	0.9029	15	0.247171	0.607
	PS(36:4)	Yes	0.026526	1.172	1	0.1724	0.07008	2.46	15	0.026371	1.579
	PS(36:2)	No	0.111104	1.048	1	0.04807	0.02839	1.693	15	0.084495	1.073
	PE(40:7)	No	0.08964	1.064	1	0.06412	0.03534	1.815	15	0.071597	1.145
	PS(36:1)	No	0.489888	0.9692	1	-0.03083	0.04356	0.7079	15	0.295355	0.5297
	PE(40:6)	No	0.067151	0.9717	1	-0.02827	0.01432	1.974	15	0.057572	1.24
	PS(38:6)	Yes	0.027528	1.121	1	0.121	0.04955	2.441	15	0.027079	1.567
	SHexCer(d36:1)	Yes	0.014608	0.9018	1	-0.09822	0.03559	2.759	15	0.015338	1.814
	PS(38:4)	Yes	0.018149	1.109	1	0.1087	0.04099	2.651	15	0.018638	1.73
	SHexCer(t36:1)	No	0.271189	0.9433	1	-0.05669	0.04962	1.142	15	0.183642	0.736
	PS(40:7)	No	0.068198	1.123	1	0.1234	0.06278	1.965	15	0.057937	1.237
	PS(40:6)	No	0.428549	1.026	1	0.02637	0.03241	0.8137	15	0.272435	0.5647
	SHexCer(t38:1)	No	0.208761	0.9199	1	-0.08009	0.06098	1.313	15	0.146221	0.835
	PI(36:4)	Yes	2e-05	1.175	1	0.1747	0.02866	6.096	15	4.3e-05	4.371
	PI(36:2)	No	0.486511	1.032	1	0.03183	0.04461	0.7135	15	0.295355	0.5297
	SHexCer(d40:1)	No	0.105378	0.9009	1	-0.0991	0.05751	1.723	15	0.081385	1.089
	SHexCee(t40:1)	No	0.148318	0.9388	1	-0.06121	0.04017	1.524	15	0.109136	0.962
	PI(38:6)	Yes	0.027894	1.116	1	0.1157	0.04751	2.434	15	0.027087	1.567
	PI(38:5)	Yes	0.000371	1.176	1	0.1762	0.03858	4.566	15	0.000525	3.28
	PI(38:4)	No	0.946673	1.001	1	0.001385	0.02037	0.06801	15	0.491481	0.3085
	SHexCer(d42:2)	No	0.594681	0.974	1	-0.02603	0.04788	0.5436	15	0.334777	0.4752
	SHexCer(42:1)	No	0.744348	0.974	1	-0.02597	0.07817	0.3322	15	0.406779	0.3906
	SHexCer(d42:0)	No	0.438894	0.9654	1	-0.03456	0.04346	0.7952	15	0.27544	0.56
	SHexCer(d43:2)	No	0.942974	0.9965	1	-0.003492	0.048	0.07274	15	0.491481	0.3085
	SHexCer(t42:2)	No	0.468287	1.034	1	0.03381	0.04543	0.7441	15	0.287904	0.5408
	SHexCer(t42:1)	No	0.505301	1.041	1	0.04135	0.06059	0.6825	15	0.302695	0.519
	PI(40:6)	No	0.329096	0.9592	1	-0.04079	0.04043	1.009	15	0.219152	0.6593
	SHexCer(d44:2)	No	0.293083	1.098	1	0.09843	0.09034	1.09	15	0.197041	0.7054
	SHexCer(t43:2)	No	0.357577	1.061	1	0.06094	0.0642	0.9492	15	0.235321	0.6283
	SHexCer(t44:2)	Yes	0.055326	1.158	1	0.1585	0.07626	2.078	15	0.04924	1.308
	PIP(38:4)	No	0.749347	1.035	1	0.0347	0.1066	0.3254	15	0.407131	0.3903
	PIP2(38:4)	No	0.413614	1.112	1	0.1123	0.1335	0.8409	15	0.264741	0.5772
	CL(66:2)	No	0.366852	1.135	1	0.1351	0.1452	0.9305	15	0.239737	0.6203
	CL(68:6)	No	0.561904	0.9488	1	-0.05116	0.08624	0.5932	15	0.324135	0.4893
	CL(68:5)	No	0.525262	1.078	1	0.07775	0.1195	0.6504	15	0.308715	0.5104
	CL(68:4)	No	0.531772	1.097	1	0.09664	0.151	0.6401	15	0.310588	0.5078
	CL(72:9)	Yes	5e-06	15.32	1	14.32	2.074	6.905	15	1.5e-05	4.834
	CL(72:8)	Yes	6e-06	2.28	1	1.28	0.1888	6.783	15	1.6e-05	4.796
	CL(72:7)	Yes	3e-06	1.523	1	0.5235	0.07272	7.199	15	1.1e-05	4.972
	CL(72:6)	Yes	0.046111	0.8873	1	-0.1127	0.05184	2.174	15	0.041835	1.378
	CL(72:5)	Yes	0.000833	0.5634	1	-0.4366	0.1049	4.163	15	0.001066	2.972
	CL(72:4)	Yes	1.9e-05	0.3621	1	-0.6379	0.1038	6.146	15	4e-05	4.401
	CL(74:11)	Yes	1.4e-05	3.287	1	2.287	0.3622	6.314	15	3.2e-05	4.499
	CL(74:10)	Yes	<0,000001	1.514	1	0.514	0.0612	8.399	15	3e-06	5.533
	CL(74:9)	No	0.233153	1.065	1	0.06549	0.05271	1.242	15	0.159038	0.7985
	CL(74:8)	Yes	9.9e-05	0.634	1	-0.366	0.06982	5.242	15	0.000166	3.78
	CL(74:7)	Yes	1.5e-05	0.5795	1	-0.4205	0.06706	6.27	15	3.3e-05	4.487
	CL(76:12)	Yes	0.00373	1.197	1	0.1966	0.05733	3.429	15	0.004303	2.366
	CL(76:11)	Yes	1.4e-05	0.5893	1	-0.4107	0.06527	6.292	15	3.2e-05	4.493
	CL(76:10)	Yes	<0,000001	0.5817	1	-0.4183	0.05271	7.935	15	5e-06	5.33
	CL(76:9)	Yes	<0,000001	0.3624	1	-0.6376	0.06376	10	15	1e-06	5.933
	CL(78:14)	Yes	0.002891	0.5933	1	-0.4067	0.1145	3.553	15	0.003509	2.455
	CL(78:13)	Yes	<0,000001	0.3867	1	-0.6133	0.05659	10.84	15	<0,000001	6.095
	CL(78:12)	Yes	<0,000001	0.4247	1	-0.5753	0.06461	8.904	15	2e-06	5.631
	GM3(36:1)	Yes	0.012033	0.8699	1	-0.1301	0.04556	2.855	15	0.01323	1.878
	GM3(38:1)	Yes	0.000439	0.6402	1	-0.3598	0.08028	4.482	15	0.000594	3.226
	GM3(40:1)	Yes	0.034822	0.8165	1	-0.1835	0.07907	2.32	15	0.03287	1.483
	GM2(36:1)	Yes	0.012901	0.9199	1	-0.08011	0.0284	2.821	15	0.013945	1.856
	GM2(38:1)	No	0.067144	0.7808	1	-0.2192	0.1111	1.974	15	0.057572	1.24
	GM1(36:2)	No	0.209975	0.9266	1	-0.07335	0.056	1.31	15	0.146221	0.835
	GM1(36:1)	Yes	0.00924	0.8218	1	-0.1782	0.05969	2.986	15	0.010403	1.983
	GM1(38:1)	Yes	0.000585	0.8174	1	-0.1826	0.04208	4.338	15	0.00077	3.114
	GM1+K-2H(36:1)	No	0.727722	1.035	1	0.03525	0.09936	0.3547	15	0.400033	0.3979
	GD3(44:1)	No	0.657315	0.9255	1	-0.07447	0.1645	0.4526	15	0.367821	0.4344
	GM1(40:1)	Yes	0.023079	0.6049	1	-0.3951	0.1561	2.53	15	0.023442	1.63
	GT3(38:1)	No	0.212086	0.8634	1	-0.1366	0.1048	1.303	15	0.146221	0.835
	GD1(36:1)	No	0.833795	0.9904	1	-0.009625	0.04508	0.2135	15	0.439648	0.3569
	GD1+Na-2H(36:1)	Yes	0.028406	0.891	1	-0.109	0.04494	2.425	15	0.027087	1.567
	GD1(38:1)	No	0.212799	0.9324	1	-0.06765	0.05199	1.301	15	0.146221	0.835
	GD1+K-2H(36:1)	No	0.097373	0.9128	1	-0.08721	0.04933	1.768	15	0.076467	1.117
	GD1+Na-2H(38:1)	Yes	0.002371	0.8354	1	-0.1646	0.04511	3.65	15	0.002915	2.535
	GD1+K-2H(38:1)	Yes	0.013348	0.86	1	-0.14	0.04994	2.804	15	0.014174	1.849
	Palmitoylcarnitine	Yes	0.038847	0.8733	1	-0.1267	0.05595	2.264	15	0.035943	1.444
	Stearoylcarnitine	No	0.486966	0.9179	1	-0.08213	0.1152	0.7127	15	0.295355	0.5297
	LPC(16:0)	No	0.077571	1.062	1	0.06214	0.03279	1.895	15	0.06273	1.203
	LPC(18:2)	Yes	0.00234	0.664	1	-0.336	0.0919	3.656	15	0.002915	2.535
	LPC(18:1)	Yes	5e-06	0.8068	1	-0.1932	0.02777	6.959	15	1.4e-05	4.86
	LPC(18:0)	Yes	5e-06	0.7801	1	-0.2199	0.03203	6.866	15	1.5e-05	4.832
	LPC(16:0)+K	No	0.390524	1.027	1	0.02707	0.03061	0.8842	15	0.251686	0.5991
	LPC(O-18:2)+K	Yes	3e-05	0.7474	1	-0.2526	0.0429	5.89	15	6e-05	4.219
	LPC(18:1)+K	Yes	6.3e-05	0.7789	1	-0.2211	0.04033	5.483	15	0.000111	3.954
	PC(20:1)	No	0.439376	0.9764	1	-0.02361	0.02972	0.7944	15	0.27544	0.56
	LPC(18:0)+K	Yes	1.3e-05	0.7883	1	-0.2117	0.03335	6.348	15	3.1e-05	4.504
	SM(34:1)	Yes	0.015672	0.8117	1	-0.1883	0.0691	2.724	15	0.016273	1.789
	PC(30:0)	Yes	4e-06	2.074	1	1.074	0.1539	6.981	15	1.4e-05	4.861
	PA(34:2)+K	Yes	8e-06	2.453	1	1.453	0.2202	6.597	15	2.1e-05	4.681
	PA(34:1)+K	No	0.111213	1.129	1	0.1293	0.07642	1.692	15	0.084495	1.073
	PC(O-32:0)	Yes	<0,000001	0.6175	1	-0.3825	0.0462	8.28	15	3e-06	5.483
	PA(36:2)+Na	No	0.06052	0.824	1	-0.176	0.08673	2.03	15	0.053354	1.273
	SM(34:1)+Na	Yes	0.000343	0.5672	1	-0.4328	0.09396	4.606	15	0.000495	3.305
	PC(30:0)+Na	Yes	1e-06	2.213	1	1.213	0.1551	7.821	15	5e-06	5.275
	SM(36:2)	No	0.093033	0.8933	1	-0.1067	0.05949	1.794	15	0.073677	1.133
	SM(36:1)	Yes	0.003112	0.7992	1	-0.2008	0.0571	3.517	15	0.003682	2.434
	PC(32:1)	Yes	<0,000001	2.911	1	1.911	0.2325	8.219	15	3e-06	5.47
	PC(32:0)	Yes	0.000155	1.296	1	0.296	0.05909	5.01	15	0.000246	3.609
	PA(36:2)+K	No	0.076255	0.8635	1	-0.1365	0.07167	1.904	15	0.06273	1.203
	PA(36:1)+K	Yes	1e-06	0.5479	1	-0.4521	0.0585	7.728	15	6e-06	5.253
	SM(34:1)+K	Yes	0.000285	0.7903	1	-0.2097	0.04462	4.7	15	0.000429	3.367
	PC(30:0)+K	Yes	2e-06	1.984	1	0.9843	0.1324	7.436	15	8e-06	5.089
	PE-Cer(40:1)	Yes	<0,000001	0.7572	1	-0.2428	0.02795	8.687	15	2e-06	5.62
	SM(36:2)+Na	Yes	0.000102	0.8335	1	-0.1665	0.03183	5.23	15	0.000167	3.778
	SM(36:1)+Na	Yes	<0,000001	0.7408	1	-0.2592	0.03022	8.577	15	3e-06	5.585
	PC(32:1)+Na	Yes	<0,000001	2.73	1	1.73	0.2042	8.475	15	3e-06	5.552
	PC(32:0)+Na	Yes	4e-06	1.217	1	0.2167	0.03078	7.039	15	1.3e-05	4.879
	PC(34:1)	No	0.701958	0.9842	1	-0.01577	0.04043	0.3901	15	0.388154	0.411
	SM(36:2)+K	Yes	0.000228	0.8555	1	-0.1445	0.03002	4.814	15	0.000355	3.45
	SM(36:1)+K	Yes	<0,000001	0.764	1	-0.236	0.02546	9.272	15	2e-06	5.698
	PC(32:1)+K	Yes	<0,000001	2.728	1	1.728	0.1862	9.281	15	2e-06	5.698
	PC(32:0)+K	Yes	<0,000001	1.236	1	0.2355	0.02093	11.25	15	<0,000001	6.095
	PC(34:2)+Na	No	0.133581	1.109	1	0.1094	0.06897	1.586	15	0.099073	1.004
	PC(36:2)	Yes	0.0102	0.8644	1	-0.1356	0.04618	2.937	15	0.011347	1.945
	PC(36:1)	Yes	4.3e-05	0.7561	1	-0.2439	0.04292	5.683	15	7.8e-05	4.108
	PC(34:2)+K	Yes	0.037318	1.133	1	0.1329	0.05818	2.285	15	0.034874	1.458
	PC(34:1)+K	Yes	0.000417	0.9269	1	-0.07307	0.01621	4.507	15	0.000573	3.242
	PC(36:4)+Na	Yes	0.045583	0.9376	1	-0.06245	0.02864	2.18	15	0.041762	1.379
	PC(38:6)	No	0.069952	0.9186	1	-0.08137	0.0417	1.951	15	0.058892	1.23
	PC(38:5)	Yes	0.028178	0.9215	1	-0.07854	0.03234	2.429	15	0.027087	1.567
	PC(36:1)+Na	Yes	<0,000001	0.7754	1	-0.2246	0.02444	9.189	15	2e-06	5.698
	SM(42:2)	No	0.592928	1.047	1	0.047	0.08604	0.5462	15	0.334777	0.4752
	PC(36:4)+K	No	0.064229	0.959	1	-0.04097	0.02051	1.998	15	0.056096	1.251
	PC(36:2)+K	Yes	6e-06	0.8177	1	-0.1823	0.02662	6.848	15	1.5e-05	4.831
	PC(36:1)+K	Yes	<0,000001	0.7153	1	-0.2847	0.03196	8.908	15	2e-06	5.631
	PC(38:6)+Na	Yes	0.000238	0.8515	1	-0.1485	0.03099	4.791	15	0.000364	3.438
	PC(38:4)+Na	Yes	5e-06	0.7947	1	-0.2053	0.02986	6.876	15	1.5e-05	4.832
	PC(40:6)	Yes	8.3e-05	0.8003	1	-0.1997	0.03741	5.339	15	0.000141	3.852
	PC(38:6)+K	Yes	3.4e-05	0.8664	1	-0.1336	0.02301	5.809	15	6.9e-05	4.164
	PC(38:5)+K	Yes	7.4e-05	0.8982	1	-0.1018	0.01886	5.396	15	0.000128	3.891
	PC(38:4)+K	Yes	3e-06	0.8072	1	-0.1928	0.02646	7.284	15	1e-05	5.016
	SM (42:2)+K	No	0.837424	0.987	1	-0.01304	0.06246	0.2088	15	0.439648	0.3569
	PC(40:6)+Na	Yes	4e-06	0.74	1	-0.26	0.03701	7.026	15	1.3e-05	4.879
	PC(40:7)+K	Yes	2e-06	0.8328	1	-0.1672	0.02264	7.384	15	9e-06	5.07
	PC(40:6)+K	Yes	<0,000001	0.7496	1	-0.2504	0.03129	8.003	15	4e-06	5.352
	PC(32:1)+NOR	Yes	<0,000001	2.621	1	1.621	0.1844	8.793	15	2e-06	5.62
	PC(32:0)+NOR	Yes	4.3e-05	1.294	1	0.2941	0.05172	5.687	15	7.8e-05	4.108
	PC(34:1)+NOR	No	0.588695	0.976	1	-0.02399	0.04341	0.5526	15	0.334777	0.4752
	LPC O-18:2	Yes	0.000312	0.7166	1	-0.2834	0.06091	4.653	15	0.000463	3.334
	LPC O-18:2+Na	Yes	0.000417	0.6019	1	-0.3981	0.08832	4.507	15	0.000573	3.242
	LPC(18:0)+Na	Yes	0.000122	0.7225	1	-0.2775	0.05402	5.137	15	0.000196	3.708
	LPC(18:2)+K	Yes	0.003071	0.6777	1	-0.3223	0.09147	3.524	15	0.003679	2.434
	PC(O-32:0)+Na	Yes	2e-06	0.1323	1	-0.8677	0.1162	7.465	15	8e-06	5.091
	PC(O-32:0)+K	Yes	<0,000001	0.2537	1	-0.7463	0.07201	10.36	15	<0,000001	6.013
	PC(34:2)	Yes	0.025695	1.202	1	0.2016	0.08144	2.476	15	0.02582	1.588
	PC(34:1)	No	0.701958	0.9842	1	-0.01577	0.04043	0.3901	15	0.388154	0.411
	PC(34:2)+Na	No	0.133581	1.109	1	0.1094	0.06897	1.586	15	0.099073	1.004
	PC(38:5)+Na	Yes	0.000815	0.8842	1	-0.1158	0.02775	4.174	15	0.001058	2.975
	PC(40:7)+Na	Yes	3.7e-05	0.8236	1	-0.1764	0.03061	5.763	15	7.3e-05	4.137

## Sheet: 16m Ctx
	16m Cortex (Ctx)
	Lipids	Discovery?	P value	Mean of KO	Mean of WT	Difference	SE of difference	t ratio	df	q value	-log10(q value)
	LPA(16:0)	No	0.506027	0.9269	1	-0.07315	0.1074	0.6814	15	0.305601	0.5148
	LPA(18:1)	No	0.144708	0.8685	1	-0.1315	0.08545	1.539	15	0.107047	0.9704
	LPA(18:0)	No	0.101716	0.8857	1	-0.1143	0.06559	1.743	15	0.081726	1.088
	LPE(16:0)	No	0.385726	0.9648	1	-0.03518	0.03938	0.8935	15	0.240818	0.6183
	LPE(18:1)	No	0.559002	0.9684	1	-0.03164	0.05294	0.5976	15	0.333237	0.4772
	LPE(18:0)	No	0.212918	0.9427	1	-0.0573	0.04405	1.301	15	0.148183	0.8292
	LPS(20:4)	No	0.395522	1.086	1	0.08637	0.09874	0.8747	15	0.245277	0.6103
	LPI(16:0)	No	0.803772	1.016	1	0.01558	0.06159	0.2529	15	0.431794	0.3647
	LPI(18:0)	No	0.317525	0.9423	1	-0.05774	0.05584	1.034	15	0.200954	0.6969
	CerP(36:1)	Yes	1.6e-05	0.7781	1	-0.2219	0.03564	6.226	15	4.3e-05	4.368
	PA(32:0)	Yes	7.5e-05	1.213	1	0.2127	0.03946	5.391	15	0.000151	3.822
	PA(34:2)	Yes	1e-06	1.657	1	0.657	0.08428	7.796	15	6e-06	5.241
	PA(34.1)	No	0.793508	1.01	1	0.009604	0.03604	0.2665	15	0.431295	0.3652
	PA(36:4)	No	0.689333	0.9843	1	-0.01567	0.03845	0.4076	15	0.384659	0.4149
	PA(36:2)	No	0.068213	0.9345	1	-0.06548	0.03332	1.965	15	0.05836	1.234
	PnE(36:1)	Yes	0.023052	0.891	1	-0.109	0.04307	2.531	15	0.022952	1.639
	PA(36:1)	Yes	0.003179	0.8438	1	-0.1562	0.04454	3.507	15	0.003865	2.413
	SM(36:1)-CH3	Yes	0.000227	0.7862	1	-0.2138	0.04438	4.816	15	0.000388	3.411
	PE(34:1)	Yes	0.002631	1.176	1	0.1764	0.04903	3.599	15	0.003377	2.471
	PE-NMe2(32:0)	Yes	0.001887	1.191	1	0.1915	0.05091	3.761	15	0.002491	2.604
	PA(38:4)	No	0.623496	0.982	1	-0.01797	0.03586	0.5012	15	0.355624	0.449
	PEp(36:2)	No	0.213293	0.925	1	-0.07503	0.05773	1.3	15	0.148183	0.8292
	PEp(36:1)	No	0.122378	0.9031	1	-0.09693	0.0592	1.637	15	0.095828	1.019
	PE(36:4)	Yes	0.028741	1.093	1	0.09322	0.03854	2.419	15	0.028252	1.549
	PE(36:2)	No	0.707771	1.015	1	0.01521	0.03982	0.3821	15	0.391605	0.4072
	PE(36:1)	No	0.165721	0.9267	1	-0.07329	0.0503	1.457	15	0.120204	0.9201
	PA(40:6)	No	0.166517	0.9569	1	-0.04307	0.02962	1.454	15	0.120204	0.9201
	PG(34:1)	No	0.614179	0.9815	1	-0.01852	0.03597	0.5148	15	0.355624	0.449
	PEp(38:4)	No	0.616762	1.021	1	0.02131	0.0417	0.511	15	0.355624	0.449
	PS(34:1)	No	0.094666	1.084	1	0.08399	0.04708	1.784	15	0.0781	1.107
	PE(38:6)	No	0.253834	1.035	1	0.03499	0.02949	1.187	15	0.169958	0.7697
	PE(38:5)	Yes	0.014078	1.11	1	0.1097	0.03948	2.778	15	0.015126	1.82
	PE(38:4)	Yes	0.045739	1.077	1	0.07688	0.03529	2.178	15	0.040638	1.391
	PE(38:2)	No	0.148189	0.9443	1	-0.05573	0.03655	1.524	15	0.108672	0.9639
	PE(38:1)	Yes	0.000543	0.7775	1	-0.2225	0.05085	4.375	15	0.00081	3.092
	PEp(40:6)	No	0.989026	0.9996	1	-0.0004277	0.03058	0.01399	15	0.5077	0.2944
	PS(36:4)	No	0.229071	1.071	1	0.07102	0.05664	1.254	15	0.156786	0.8047
	PS(36:2)	No	0.108131	1.07	1	0.06985	0.04088	1.709	15	0.085396	1.069
	PE(40:7)	Yes	0.01706	1.084	1	0.0836	0.03117	2.682	15	0.017711	1.752
	PS(36:1)	No	0.601367	0.9797	1	-0.02032	0.03807	0.5337	15	0.353926	0.4511
	PE(40:6)	No	0.668081	0.9918	1	-0.00818	0.0187	0.4374	15	0.376406	0.4243
	PS(38:6)	No	0.124165	1.06	1	0.06015	0.03693	1.629	15	0.096411	1.016
	SHexCer(d36:1)	Yes	0.000909	0.8559	1	-0.1441	0.03497	4.12	15	0.001292	2.889
	PS(38:4)	Yes	0.029152	1.105	1	0.1045	0.04334	2.412	15	0.028354	1.547
	SHexCer(t36:1)	No	0.954493	0.9967	1	-0.00328	0.05653	0.05803	15	0.492711	0.3074
	PS(40:7)	Yes	0.015561	1.14	1	0.1404	0.05147	2.728	15	0.016527	1.782
	PS(40:6)	No	0.126079	1.049	1	0.04883	0.03014	1.62	15	0.097081	1.013
	SHexCer(t38:1)	No	0.293393	0.9471	1	-0.05288	0.04856	1.089	15	0.190912	0.7192
	PI(36:4)	Yes	0.003147	1.095	1	0.09539	0.02716	3.512	15	0.003865	2.413
	PI(36:2)	No	0.946034	1.003	1	0.002817	0.04092	0.06883	15	0.491087	0.3088
	SHexCer(d40:1)	Yes	0.000324	0.7916	1	-0.2084	0.04497	4.635	15	0.000507	3.295
	SHexCee(t40:1)	No	0.315581	0.9566	1	-0.0434	0.0418	1.038	15	0.200954	0.6969
	PI(38:6)	No	0.064359	1.076	1	0.0759	0.03801	1.997	15	0.055577	1.255
	PI(38:5)	Yes	0.000339	1.155	1	0.155	0.03361	4.611	15	0.000523	3.282
	PI(38:4)	No	0.221656	1.017	1	0.01707	0.01339	1.275	15	0.152843	0.8158
	SHexCer(d42:2)	No	0.204453	0.9456	1	-0.05438	0.04099	1.327	15	0.145319	0.8377
	SHexCer(42:1)	No	0.138855	0.912	1	-0.08796	0.05627	1.563	15	0.105165	0.9781
	SHexCer(d42:0)	No	0.853579	0.9922	1	-0.00782	0.04165	0.1878	15	0.452526	0.3444
	SHexCer(d43:2)	No	0.90983	1.004	1	0.004072	0.03536	0.1152	15	0.474962	0.3233
	SHexCer(t42:2)	Yes	0.01577	1.158	1	0.1581	0.05811	2.721	15	0.016558	1.781
	SHexCer(t42:1)	No	0.17047	1.087	1	0.08703	0.06045	1.44	15	0.122104	0.9133
	PI(40:6)	No	0.444527	0.9732	1	-0.02676	0.03407	0.7853	15	0.270225	0.5683
	SHexCer(d44:2)	No	0.366756	1.049	1	0.04901	0.05266	0.9307	15	0.230533	0.6373
	SHexCer(t43:2)	Yes	0.010473	1.235	1	0.2346	0.08025	2.924	15	0.011659	1.933
	SHexCer(t44:2)	Yes	0.002972	1.267	1	0.2669	0.07541	3.54	15	0.003711	2.43
	PIP(38:4)	No	0.206779	1.103	1	0.1032	0.0782	1.32	15	0.14585	0.8361
	PIP2(38:4)	No	0.315628	1.127	1	0.1265	0.1219	1.038	15	0.200954	0.6969
	CL(66:2)	No	0.691054	0.9443	1	-0.05572	0.1375	0.4052	15	0.384659	0.4149
	CL(68:6)	No	0.619599	0.9599	1	-0.04008	0.07907	0.5069	15	0.355624	0.449
	CL(68:5)	No	0.24689	1.163	1	0.1626	0.135	1.205	15	0.166515	0.7785
	CL(68:4)	No	0.622182	1.063	1	0.0633	0.1258	0.5031	15	0.355624	0.449
	CL(72:9)	Yes	1.6e-05	14.76	1	13.76	2.202	6.249	15	4.2e-05	4.373
	CL(72:8)	Yes	2e-06	2.301	1	1.301	0.1721	7.56	15	8e-06	5.122
	CL(72:7)	Yes	1.2e-05	1.49	1	0.4902	0.0766	6.399	15	3.7e-05	4.434
	CL(72:6)	Yes	0.003327	0.8589	1	-0.1411	0.04048	3.485	15	0.003942	2.404
	CL(72:5)	Yes	0.002411	0.7435	1	-0.2565	0.07044	3.642	15	0.003138	2.503
	CL(72:4)	Yes	2.9e-05	0.4785	1	-0.5215	0.08832	5.904	15	7e-05	4.152
	CL(74:11)	Yes	3.4e-05	5.043	1	4.043	0.6945	5.821	15	7.6e-05	4.12
	CL(74:10)	Yes	3e-06	1.528	1	0.5283	0.07393	7.147	15	1.3e-05	4.889
	CL(74:9)	Yes	0.037954	1.102	1	0.1017	0.04468	2.276	15	0.03507	1.455
	CL(74:8)	Yes	1.4e-05	0.6774	1	-0.3226	0.05122	6.299	15	4.1e-05	4.385
	CL(74:7)	Yes	2.3e-05	0.6004	1	-0.3996	0.06618	6.038	15	5.7e-05	4.246
	CL(76:12)	Yes	1.3e-05	1.491	1	0.4909	0.07719	6.359	15	3.8e-05	4.418
	CL(76:11)	Yes	<0,000001	0.5385	1	-0.4615	0.04809	9.597	15	<0,000001	6.056
	CL(76:10)	Yes	1e-05	0.6013	1	-0.3987	0.06119	6.515	15	3.1e-05	4.507
	CL(76:9)	Yes	1e-06	0.4155	1	-0.5845	0.07404	7.894	15	5e-06	5.283
	CL(78:14)	No	0.428197	0.909	1	-0.09097	0.1117	0.8143	15	0.262696	0.5805
	CL(78:13)	Yes	<0,000001	0.372	1	-0.628	0.06034	10.41	15	<0,000001	6.343
	CL(78:12)	Yes	3e-06	0.4887	1	-0.5113	0.07089	7.213	15	1.2e-05	4.917
	GM3(36:1)	No	0.246048	0.9201	1	-0.0799	0.06619	1.207	15	0.166515	0.7785
	GM3(38:1)	Yes	0.042551	0.8035	1	-0.1965	0.08868	2.216	15	0.038546	1.414
	GM3(40:1)	No	0.995788	0.9993	1	-0.0006796	0.1266	0.005367	15	0.508347	0.2938
	GM2(36:1)	Yes	0.023101	0.927	1	-0.07303	0.02887	2.53	15	0.022952	1.639
	GM2(38:1)	Yes	4.7e-05	0.7214	1	-0.2786	0.04939	5.64	15	0.000102	3.993
	GM1(36:2)	No	0.538599	0.9608	1	-0.03922	0.06231	0.6293	15	0.323159	0.4906
	GM1(36:1)	Yes	0.045215	0.8664	1	-0.1336	0.06115	2.184	15	0.040562	1.392
	GM1(38:1)	Yes	0.00741	0.8656	1	-0.1344	0.04344	3.094	15	0.00835	2.078
	GM1+K-2H(36:1)	No	0.658916	0.9565	1	-0.04353	0.09667	0.4503	15	0.373521	0.4277
	GD3(44:1)	No	0.875499	0.966	1	-0.03397	0.2132	0.1594	15	0.459637	0.3376
	GM1(40:1)	No	0.137083	0.7331	1	-0.2669	0.1699	1.571	15	0.104681	0.9801
	GT3(38:1)	No	0.581365	0.9495	1	-0.05051	0.08962	0.5636	15	0.344347	0.463
	GD1(36:1)	No	0.754832	1.013	1	0.01336	0.04199	0.318	15	0.412701	0.3844
	GD1+Na-2H(36:1)	No	0.144815	0.9113	1	-0.08867	0.05765	1.538	15	0.107047	0.9704
	GD1(38:1)	No	0.429297	0.9528	1	-0.04722	0.05813	0.8123	15	0.262696	0.5805
	GD1+K-2H(36:1)	No	0.31322	0.9522	1	-0.04783	0.04583	1.044	15	0.200954	0.6969
	GD1+Na-2H(38:1)	No	0.058307	0.8663	1	-0.1337	0.06522	2.05	15	0.050826	1.294
	GD1+K-2H(38:1)	No	0.088322	0.9196	1	-0.08035	0.04408	1.823	15	0.073522	1.134
	Palmitoylcarnitine	Yes	0.001527	0.7624	1	-0.2376	0.06148	3.865	15	0.002045	2.689
	Stearoylcarnitine	No	0.097323	0.773	1	-0.227	0.1283	1.768	15	0.079581	1.099
	LPC(16:0)	No	0.144591	1.053	1	0.05294	0.03439	1.539	15	0.107047	0.9704
	LPC(18:2)	Yes	0.006968	0.7559	1	-0.2441	0.07813	3.124	15	0.007948	2.1
	LPC(18:1)	Yes	4.7e-05	0.8291	1	-0.1709	0.03032	5.637	15	0.000102	3.993
	LPC(18:0)	Yes	2.1e-05	0.7848	1	-0.2152	0.03534	6.089	15	5.3e-05	4.274
	LPC(16:0)+K	No	0.810249	0.9881	1	-0.01191	0.04875	0.2444	15	0.432757	0.3638
	LPC(O-18:2)+K	Yes	6.6e-05	0.7736	1	-0.2264	0.04148	5.457	15	0.000136	3.867
	LPC(18:1)+K	Yes	0.000134	0.7968	1	-0.2032	0.03995	5.085	15	0.000259	3.587
	PC(20:1)	No	0.799619	1.007	1	0.007239	0.02801	0.2584	15	0.431794	0.3647
	LPC(18:0)+K	Yes	0.003308	0.7477	1	-0.2523	0.07234	3.487	15	0.003942	2.404
	SM(34:1)	Yes	0.000282	0.7428	1	-0.2572	0.05467	4.705	15	0.000465	3.332
	PC(30:0)	Yes	<0,000001	2.189	1	1.189	0.1455	8.172	15	4e-06	5.389
	PA(34:2)+K	Yes	4e-06	2.365	1	1.365	0.1936	7.053	15	1.4e-05	4.839
	PA(34:1)+K	Yes	0.049255	1.146	1	0.1463	0.06838	2.139	15	0.043344	1.363
	PC(O-32:0)	Yes	<0,000001	0.6403	1	-0.3597	0.04442	8.098	15	4e-06	5.368
	PA(36:2)+Na	No	0.099488	0.8387	1	-0.1613	0.09188	1.756	15	0.080637	1.093
	SM(34:1)+Na	Yes	6e-06	0.3736	1	-0.6264	0.09168	6.832	15	2e-05	4.695
	PC(30:0)+Na	Yes	<0,000001	2.248	1	1.248	0.1523	8.2	15	4e-06	5.389
	SM(36:2)	No	0.072411	0.9034	1	-0.0966	0.04999	1.932	15	0.061383	1.212
	SM(36:1)	Yes	0.00087	0.7832	1	-0.2168	0.05234	4.141	15	0.001257	2.901
	PC(32:1)	Yes	<0,000001	2.672	1	1.672	0.1783	9.377	15	1e-06	5.971
	PC(32:0)	Yes	0.000173	1.254	1	0.2544	0.05135	4.955	15	0.000307	3.513
	PA(36:2)+K	No	0.086798	0.8823	1	-0.1177	0.06425	1.833	15	0.07291	1.137
	PA(36:1)+K	Yes	<0,000001	0.6189	1	-0.3811	0.04768	7.993	15	5e-06	5.325
	SM(34:1)+K	Yes	5e-05	0.6814	1	-0.3186	0.05679	5.61	15	0.000104	3.981
	PC(30:0)+K	Yes	<0,000001	2.147	1	1.147	0.1276	8.987	15	2e-06	5.775
	PE-Cer(40:1)	Yes	<0,000001	0.7549	1	-0.2451	0.02519	9.727	15	<0,000001	6.081
	SM(36:2)+Na	Yes	0.000357	0.8458	1	-0.1542	0.03363	4.586	15	0.000541	3.267
	SM(36:1)+Na	Yes	2e-06	0.7342	1	-0.2658	0.03535	7.519	15	8e-06	5.114
	PC(32:1)+Na	Yes	<0,000001	2.547	1	1.547	0.1824	8.481	15	3e-06	5.529
	PC(32:0)+Na	Yes	0.000293	1.207	1	0.2072	0.04422	4.686	15	0.000468	3.33
	PC(34:1)	No	0.279199	0.9621	1	-0.0379	0.03376	1.123	15	0.182964	0.7376
	SM(36:2)+K	Yes	0.000294	0.8762	1	-0.1238	0.02643	4.684	15	0.000468	3.33
	SM(36:1)+K	Yes	<0,000001	0.7561	1	-0.2439	0.0221	11.03	15	<0,000001	6.382
	PC(32:1)+K	Yes	<0,000001	2.579	1	1.579	0.1548	10.2	15	<0,000001	6.295
	PC(32:0)+K	Yes	<0,000001	1.228	1	0.2281	0.02019	11.3	15	<0,000001	6.382
	PC(34:2)+Na	Yes	0.034676	1.117	1	0.117	0.05039	2.323	15	0.032695	1.486
	PC(36:2)	Yes	0.003423	0.877	1	-0.123	0.03544	3.471	15	0.004003	2.398
	PC(36:1)	Yes	9e-06	0.765	1	-0.235	0.03571	6.581	15	2.9e-05	4.541
	PC(34:2)+K	Yes	0.039745	1.128	1	0.1275	0.05664	2.252	15	0.036361	1.439
	PC(34:1)+K	Yes	0.00016	0.9258	1	-0.07421	0.01485	4.995	15	0.00029	3.538
	PC(36:4)+Na	Yes	0.029947	0.9219	1	-0.07811	0.03258	2.398	15	0.028824	1.54
	PC(38:6)	Yes	0.004887	0.878	1	-0.122	0.03701	3.297	15	0.005645	2.248
	PC(38:5)	Yes	0.021121	0.9314	1	-0.06859	0.02664	2.575	15	0.021684	1.664
	PC(36:1)+Na	Yes	<0,000001	0.7847	1	-0.2153	0.02004	10.74	15	<0,000001	6.35
	SM(42:2)	No	0.274601	1.068	1	0.06846	0.06037	1.134	15	0.182541	0.7386
	PC(36:4)+K	Yes	0.035751	0.9455	1	-0.05445	0.02361	2.307	15	0.033367	1.477
	PC(36:2)+K	Yes	3.1e-05	0.8468	1	-0.1532	0.02607	5.874	15	7.1e-05	4.151
	PC(36:1)+K	Yes	<0,000001	0.7395	1	-0.2605	0.02981	8.738	15	2e-06	5.658
	PC(38:6)+Na	Yes	0.000231	0.8341	1	-0.1659	0.03452	4.806	15	0.000388	3.411
	PC(38:4)+Na	Yes	1.5e-05	0.8386	1	-0.1614	0.02574	6.272	15	4.2e-05	4.378
	PC(40:6)	Yes	0.000723	0.8467	1	-0.1533	0.03622	4.233	15	0.001061	2.974
	PC(38:6)+K	Yes	0.000154	0.8518	1	-0.1482	0.02955	5.015	15	0.000285	3.546
	PC(38:5)+K	Yes	0.021716	0.9393	1	-0.06067	0.02369	2.561	15	0.02205	1.657
	PC(38:4)+K	Yes	3e-05	0.8461	1	-0.1539	0.02619	5.876	15	7.1e-05	4.151
	SM (42:2)+K	No	0.727734	1.014	1	0.01412	0.03981	0.3547	15	0.400254	0.3977
	PC(40:6)+Na	Yes	0.000176	0.8097	1	-0.1903	0.03847	4.945	15	0.000307	3.513
	PC(40:7)+K	Yes	0.000138	0.8801	1	-0.1199	0.02365	5.071	15	0.00026	3.584
	PC(40:6)+K	Yes	0.000113	0.8205	1	-0.1795	0.0347	5.174	15	0.000223	3.652
	PC(32:1)+NOR	Yes	<0,000001	2.527	1	1.527	0.1462	10.44	15	<0,000001	6.343
	PC(32:0)+NOR	Yes	7e-06	1.305	1	0.3054	0.04538	6.73	15	2.3e-05	4.636
	PC(34:1)+NOR	No	0.857057	0.9928	1	-0.007206	0.03932	0.1832	15	0.452526	0.3444
	LPC O-18:2	Yes	0.001202	0.7525	1	-0.2475	0.06214	3.982	15	0.001679	2.775
	LPC O-18:2+Na	Yes	0.002745	0.653	1	-0.347	0.09696	3.578	15	0.003475	2.459
	LPC(18:0)+Na	Yes	0.001304	0.7154	1	-0.2846	0.07219	3.942	15	0.001772	2.752
	LPC(18:2)+K	Yes	0.011535	0.6734	1	-0.3266	0.1135	2.876	15	0.012688	1.897
	PC(O-32:0)+Na	Yes	2e-06	0.1337	1	-0.8663	0.1138	7.61	15	7e-06	5.136
	PC(O-32:0)+K	Yes	<0,000001	0.1165	1	-0.8835	0.04993	17.69	15	<0,000001	8.768
	PC(34:2)	Yes	0.013555	1.173	1	0.173	0.06185	2.797	15	0.014735	1.832
	PC(34:1)	No	0.279199	0.9621	1	-0.0379	0.03376	1.123	15	0.182964	0.7376
	PC(34:2)+Na	Yes	0.034676	1.117	1	0.117	0.05039	2.323	15	0.032695	1.486
	PC(38:5)+Na	No	0.103991	0.9366	1	-0.06338	0.03662	1.731	15	0.082835	1.082
	PC(40:7)+Na	Yes	0.001218	0.8634	1	-0.1366	0.03437	3.976	15	0.001679	2.775

## Sheet: 16m CC
	16m Corpus callosum (CC)
	Lipids	Discovery?	P value	Mean of KO	Mean of WT	Difference	SE of difference	t ratio	df	q value	-log10(q value)
	LPA(16:0)	No	0.202431	1.215	1	0.2148	0.1611	1.333	15	0.222998	0.6517
	LPA(18:1)	No	0.908021	1.01	1	0.01014	0.08631	0.1175	15	0.630228	0.2005
	LPA(18:0)	No	0.796624	1.021	1	0.02062	0.07862	0.2623	15	0.593123	0.2269
	LPE(16:0)	No	0.853176	0.9857	1	-0.01434	0.07617	0.1883	15	0.614945	0.2112
	LPE(18:1)	No	0.493319	1.064	1	0.06355	0.0905	0.7022	15	0.432887	0.3636
	LPE(18:0)	No	0.519097	1.052	1	0.05174	0.07836	0.6603	15	0.442854	0.3537
	LPS(20:4)	No	0.100912	1.324	1	0.3236	0.1851	1.748	15	0.136231	0.8657
	LPI(16:0)	No	0.223174	1.219	1	0.2185	0.172	1.271	15	0.2405	0.6189
	LPI(18:0)	No	0.670516	1.038	1	0.03761	0.08668	0.4339	15	0.523351	0.2812
	CerP(36:1)	No	0.120331	0.859	1	-0.141	0.08559	1.647	15	0.155607	0.808
	PA(32:0)	Yes	0.01771	1.386	1	0.3858	0.1449	2.663	15	0.033364	1.477
	PA(34:2)	Yes	1.2e-05	1.74	1	0.7397	0.1155	6.403	15	8e-05	4.096
	PA(34.1)	No	0.032464	1.186	1	0.1858	0.07883	2.357	15	0.056171	1.25
	PA(36:4)	No	0.084305	1.143	1	0.1432	0.07745	1.849	15	0.11637	0.9342
	PA(36:2)	No	0.865979	1.009	1	0.009126	0.05315	0.1717	15	0.614945	0.2112
	PnE(36:1)	No	0.257055	0.9136	1	-0.08642	0.07334	1.178	15	0.267358	0.5729
	PA(36:1)	No	0.478077	0.9573	1	-0.04271	0.05871	0.7276	15	0.42482	0.3718
	SM(36:1)-CH3	No	0.378444	0.9119	1	-0.08807	0.09704	0.9076	15	0.354899	0.4499
	PE(34:1)	Yes	0.006865	1.298	1	0.2977	0.09508	3.131	15	0.015334	1.814
	PE-NMe2(32:0)	Yes	0.017924	1.44	1	0.4405	0.1657	2.657	15	0.033364	1.477
	PA(38:4)	No	0.11761	1.089	1	0.08892	0.05356	1.66	15	0.153706	0.8133
	PEp(36:2)	No	0.173574	0.9277	1	-0.07225	0.05057	1.429	15	0.201166	0.6964
	PEp(36:1)	No	0.165974	0.9192	1	-0.08083	0.05551	1.456	15	0.199894	0.6992
	PE(36:4)	Yes	0.025159	1.196	1	0.1963	0.07893	2.487	15	0.045452	1.342
	PE(36:2)	No	0.326023	1.077	1	0.07685	0.07568	1.015	15	0.31537	0.5012
	PE(36:1)	No	0.391001	1.064	1	0.06439	0.07289	0.8833	15	0.358594	0.4454
	PA(40:6)	No	0.677353	1.047	1	0.04686	0.1104	0.4243	15	0.523351	0.2812
	PG(34:1)	No	0.645994	1.055	1	0.05457	0.1164	0.4687	15	0.508721	0.2935
	PEp(38:4)	No	0.583417	1.037	1	0.03697	0.06596	0.5605	15	0.474654	0.3236
	PS(34:1)	Yes	0.004054	1.415	1	0.415	0.1225	3.388	15	0.009765	2.01
	PE(38:6)	No	0.423726	1.089	1	0.089	0.1082	0.8224	15	0.385591	0.4139
	PE(38:5)	No	0.035225	1.184	1	0.1843	0.07964	2.314	15	0.060102	1.221
	PE(38:4)	No	0.105316	1.153	1	0.1527	0.08859	1.724	15	0.139119	0.8566
	PE(38:2)	No	0.25898	1.068	1	0.06846	0.05835	1.173	15	0.267358	0.5729
	PE(38:1)	Yes	0.009973	0.8558	1	-0.1442	0.04893	2.948	15	0.01976	1.704
	PEp(40:6)	No	0.962983	0.9953	1	-0.004657	0.09868	0.04719	15	0.653604	0.1847
	PS(36:4)	No	0.17085	1.38	1	0.3802	0.2643	1.438	15	0.199894	0.6992
	PS(36:2)	No	0.220635	1.09	1	0.09018	0.07056	1.278	15	0.239868	0.62
	PE(40:7)	No	0.538751	1.086	1	0.08604	0.1368	0.6291	15	0.450242	0.3466
	PS(36:1)	No	0.549196	1.026	1	0.02641	0.0431	0.6128	15	0.45587	0.3412
	PE(40:6)	No	0.906241	0.9869	1	-0.0131	0.1094	0.1198	15	0.630228	0.2005
	PS(38:6)	No	0.230045	1.229	1	0.2292	0.1832	1.251	15	0.245748	0.6095
	SHexCer(d36:1)	No	0.060081	0.9201	1	-0.07987	0.03928	2.034	15	0.085824	1.066
	PS(38:4)	Yes	0.007819	1.193	1	0.1932	0.06299	3.068	15	0.016009	1.796
	SHexCer(t36:1)	No	0.855762	1.013	1	0.01254	0.06783	0.1849	15	0.614945	0.2112
	PS(40:7)	No	0.203303	1.172	1	0.1718	0.1291	1.33	15	0.222998	0.6517
	PS(40:6)	No	0.514035	1.089	1	0.08854	0.1325	0.6684	15	0.441603	0.355
	SHexCer(t38:1)	No	0.864924	0.9859	1	-0.01407	0.08128	0.1731	15	0.614945	0.2112
	PI(36:4)	No	0.39114	1.133	1	0.1327	0.1502	0.8831	15	0.358594	0.4454
	PI(36:2)	No	0.15845	1.272	1	0.2715	0.1829	1.484	15	0.194656	0.7107
	SHexCer(d40:1)	No	0.042195	0.9068	1	-0.09315	0.04195	2.221	15	0.070206	1.154
	SHexCee(t40:1)	No	0.254756	0.96	1	-0.04001	0.03379	1.184	15	0.267358	0.5729
	PI(38:6)	No	0.529799	1.074	1	0.07429	0.1155	0.6432	15	0.448107	0.3486
	PI(38:5)	No	0.18524	1.151	1	0.1511	0.1088	1.389	15	0.208778	0.6803
	PI(38:4)	No	0.805402	1.021	1	0.02146	0.0856	0.2508	15	0.596046	0.2247
	SHexCer(d42:2)	No	0.480668	0.9926	1	-0.007404	0.01024	0.7232	15	0.42482	0.3718
	SHexCer(42:1)	No	0.754208	0.9892	1	-0.01082	0.03394	0.3189	15	0.568433	0.2453
	SHexCer(d42:0)	No	0.284934	0.954	1	-0.04604	0.04152	1.109	15	0.288732	0.5395
	SHexCer(d43:2)	No	0.252447	1.037	1	0.03737	0.0314	1.19	15	0.267354	0.5729
	SHexCer(t42:2)	No	0.163238	1.071	1	0.07112	0.04851	1.466	15	0.198552	0.7021
	SHexCer(t42:1)	No	0.359882	1.043	1	0.04284	0.04535	0.9445	15	0.340088	0.4684
	PI(40:6)	No	0.566306	0.9467	1	-0.05334	0.09095	0.5864	15	0.466918	0.3308
	SHexCer(d44:2)	Yes	0.004602	1.114	1	0.1141	0.03431	3.327	15	0.010871	1.964
	SHexCer(t43:2)	No	0.170401	1.106	1	0.1059	0.07356	1.44	15	0.199894	0.6992
	SHexCer(t44:2)	Yes	0.007422	1.209	1	0.2091	0.06761	3.093	15	0.015756	1.803
	PIP(38:4)	No	0.956326	1.005	1	0.004928	0.08849	0.05569	15	0.653604	0.1847
	PIP2(38:4)	No	0.387234	1.077	1	0.07658	0.086	0.8905	15	0.358594	0.4454
	CL(66:2)	No	0.048979	1.63	1	0.6299	0.294	2.142	15	0.077143	1.113
	CL(68:6)	No	0.676889	1.081	1	0.08116	0.191	0.425	15	0.523351	0.2812
	CL(68:5)	No	0.177799	1.371	1	0.3714	0.2626	1.414	15	0.202246	0.6941
	CL(68:4)	No	0.170687	1.276	1	0.276	0.1918	1.439	15	0.199894	0.6992
	CL(72:9)	Yes	0.002225	4.006	1	3.006	0.8167	3.681	15	0.005695	2.245
	CL(72:8)	No	0.032321	3.047	1	2.047	0.8677	2.359	15	0.056171	1.25
	CL(72:7)	Yes	0.007774	1.728	1	0.7282	0.2372	3.07	15	0.016009	1.796
	CL(72:6)	No	0.702185	0.9272	1	-0.07278	0.1867	0.3898	15	0.535798	0.271
	CL(72:5)	No	0.344277	0.8256	1	-0.1744	0.1786	0.9766	15	0.330426	0.4809
	CL(72:4)	No	0.048918	0.5881	1	-0.4119	0.1922	2.143	15	0.077143	1.113
	CL(74:11)	Yes	0.005127	3.775	1	2.775	0.8477	3.274	15	0.011884	1.925
	CL(74:10)	No	0.051242	1.665	1	0.6645	0.3137	2.118	15	0.078688	1.104
	CL(74:9)	No	0.498939	1.185	1	0.1848	0.2666	0.6929	15	0.434491	0.362
	CL(74:8)	No	0.042518	0.623	1	-0.377	0.1701	2.217	15	0.070206	1.154
	CL(74:7)	Yes	0.000725	0.4763	1	-0.5237	0.1238	4.232	15	0.002284	2.641
	CL(76:12)	No	0.126085	1.642	1	0.6422	0.3965	1.62	15	0.159686	0.7967
	CL(76:11)	No	0.049819	0.5539	1	-0.4461	0.2091	2.133	15	0.077471	1.111
	CL(76:10)	Yes	0.000961	0.4691	1	-0.5309	0.1297	4.092	15	0.002747	2.561
	CL(76:9)	Yes	0.00143	0.345	1	-0.655	0.1681	3.897	15	0.003993	2.399
	CL(78:14)	No	0.749479	0.91	1	-0.08995	0.2766	0.3253	15	0.568355	0.2454
	CL(78:13)	Yes	0.005393	0.3426	1	-0.6574	0.2023	3.249	15	0.012268	1.911
	CL(78:12)	Yes	0.003555	0.3793	1	-0.6207	0.1798	3.452	15	0.008735	2.059
	GM3(36:1)	No	0.959074	1.008	1	0.008005	0.1534	0.05218	15	0.653604	0.1847
	GM3(38:1)	No	0.351856	2.353	1	1.353	1.408	0.9609	15	0.335082	0.4748
	GM3(40:1)	No	0.445999	3.206	1	2.206	2.819	0.7827	15	0.399934	0.398
	GM2(36:1)	Yes	0.016609	0.8964	1	-0.1036	0.03845	2.695	15	0.031882	1.496
	GM2(38:1)	No	0.085521	0.7047	1	-0.2953	0.1604	1.841	15	0.116736	0.9328
	GM1(36:2)	No	0.931964	0.9961	1	-0.003863	0.04449	0.08682	15	0.643212	0.1916
	GM1(36:1)	Yes	0.002079	0.8652	1	-0.1348	0.03629	3.714	15	0.005434	2.265
	GM1(38:1)	No	0.030058	0.8809	1	-0.1191	0.04971	2.396	15	0.053516	1.272
	GM1+K-2H(36:1)	No	0.85864	0.9839	1	-0.0161	0.08887	0.1812	15	0.614945	0.2112
	GD3(44:1)	No	0.598391	0.948	1	-0.05202	0.09667	0.5381	15	0.480472	0.3183
	GM1(40:1)	No	0.683706	0.8541	1	-0.1459	0.3511	0.4154	15	0.524958	0.2799
	GT3(38:1)	No	0.176466	2.515	1	1.515	1.068	1.419	15	0.202246	0.6941
	GD1(36:1)	No	0.426918	1.105	1	0.1047	0.1282	0.8166	15	0.385639	0.4138
	GD1+Na-2H(36:1)	No	0.50222	0.9289	1	-0.07112	0.1034	0.6876	15	0.434491	0.362
	GD1(38:1)	No	0.90431	1.022	1	0.02206	0.1805	0.1223	15	0.630228	0.2005
	GD1+K-2H(36:1)	No	0.820331	0.9819	1	-0.0181	0.07829	0.2311	15	0.603459	0.2194
	GD1+Na-2H(38:1)	No	0.269454	0.7976	1	-0.2024	0.1765	1.147	15	0.275854	0.5593
	GD1+K-2H(38:1)	No	0.286734	0.8949	1	-0.1051	0.09516	1.105	15	0.288732	0.5395
	Palmitoylcarnitine	No	0.056114	0.8123	1	-0.1877	0.09065	2.07	15	0.084068	1.075
	Stearoylcarnitine	No	0.313746	0.883	1	-0.117	0.1123	1.042	15	0.30835	0.511
	LPC(16:0)	No	0.042861	1.06	1	0.06013	0.02718	2.212	15	0.070206	1.154
	LPC(18:2)	No	0.78384	0.9399	1	-0.06006	0.215	0.2793	15	0.587163	0.2312
	LPC(18:1)	Yes	6e-06	0.7947	1	-0.2053	0.0302	6.799	15	4.9e-05	4.308
	LPC(18:0)	Yes	2.2e-05	0.771	1	-0.229	0.03774	6.068	15	0.000115	3.939
	LPC(16:0)+K	No	0.306246	0.9637	1	-0.03627	0.03424	1.059	15	0.305873	0.5145
	LPC(O-18:2)+K	Yes	1.3e-05	0.6896	1	-0.3104	0.0489	6.348	15	8e-05	4.095
	LPC(18:1)+K	Yes	4.4e-05	0.7356	1	-0.2644	0.04659	5.674	15	0.000213	3.673
	PC(20:1)	No	0.058851	1.056	1	0.05591	0.02734	2.045	15	0.085824	1.066
	LPC(18:0)+K	Yes	4.7e-05	0.7399	1	-0.2601	0.04611	5.64	15	0.000213	3.673
	SM(34:1)	No	0.614032	0.9165	1	-0.08351	0.1621	0.515	15	0.487551	0.312
	PC(30:0)	Yes	<0,000001	2.102	1	1.102	0.134	8.228	15	1.1e-05	4.971
	PA(34:2)+K	Yes	4.8e-05	2.419	1	1.419	0.2524	5.624	15	0.000213	3.673
	PA(34:1)+K	No	0.052588	1.192	1	0.1915	0.09099	2.105	15	0.079758	1.098
	PC(O-32:0)	Yes	0.000333	0.7384	1	-0.2616	0.05662	4.621	15	0.001077	2.968
	PA(36:2)+Na	No	0.322576	0.9008	1	-0.09925	0.09703	1.023	15	0.314512	0.5024
	SM(34:1)+Na	No	0.067976	0.7585	1	-0.2415	0.1228	1.967	15	0.095987	1.018
	PC(30:0)+Na	Yes	2e-06	2.053	1	1.053	0.1399	7.524	15	2e-05	4.693
	SM(36:2)	No	0.135709	0.9141	1	-0.08593	0.0545	1.577	15	0.168402	0.7737
	SM(36:1)	Yes	0.020604	0.8441	1	-0.1559	0.06026	2.588	15	0.037779	1.423
	PC(32:1)	Yes	<0,000001	2.89	1	1.89	0.2151	8.786	15	9e-06	5.059
	PC(32:0)	Yes	7.1e-05	1.364	1	0.3642	0.06718	5.422	15	0.00028	3.553
	PA(36:2)+K	No	0.532548	0.9473	1	-0.05266	0.08243	0.6389	15	0.448107	0.3486
	PA(36:1)+K	Yes	<0,000001	0.4215	1	-0.5785	0.06559	8.82	15	9e-06	5.059
	SM(34:1)+K	No	0.133246	0.8351	1	-0.1649	0.1039	1.588	15	0.167034	0.7772
	PC(30:0)+K	Yes	<0,000001	1.99	1	0.9902	0.1192	8.305	15	1.1e-05	4.971
	PE-Cer(40:1)	Yes	6.4e-05	0.6562	1	-0.3438	0.06277	5.478	15	0.00026	3.584
	SM(36:2)+Na	Yes	0.00018	0.8216	1	-0.1784	0.03615	4.935	15	0.000627	3.203
	SM(36:1)+Na	Yes	4e-06	0.7636	1	-0.2364	0.03347	7.063	15	3.4e-05	4.471
	PC(32:1)+Na	Yes	1e-06	2.736	1	1.736	0.2248	7.723	15	1.8e-05	4.742
	PC(32:0)+Na	Yes	0.00018	1.267	1	0.2667	0.05406	4.934	15	0.000627	3.203
	PC(34:1)	No	0.060037	1.073	1	0.07284	0.03581	2.034	15	0.085824	1.066
	SM(36:2)+K	Yes	0.010742	0.8726	1	-0.1274	0.04375	2.911	15	0.020947	1.679
	SM(36:1)+K	Yes	<0,000001	0.793	1	-0.207	0.02578	8.03	15	1.3e-05	4.899
	PC(32:1)+K	Yes	<0,000001	2.708	1	1.708	0.197	8.671	15	9e-06	5.059
	PC(32:0)+K	Yes	2e-06	1.291	1	0.2909	0.03866	7.526	15	2e-05	4.693
	PC(34:2)+Na	Yes	0.007439	1.188	1	0.1882	0.06087	3.092	15	0.015756	1.803
	PC(36:2)	Yes	0.001767	0.8469	1	-0.1531	0.04035	3.793	15	0.004719	2.326
	PC(36:1)	Yes	3e-06	0.7197	1	-0.2803	0.03925	7.141	15	3.2e-05	4.494
	PC(34:2)+K	Yes	0.000838	1.195	1	0.1947	0.04681	4.16	15	0.002451	2.611
	PC(34:1)+K	No	0.615144	1.011	1	0.01119	0.02179	0.5134	15	0.487551	0.312
	PC(36:4)+Na	No	0.594121	0.9796	1	-0.02045	0.03755	0.5445	15	0.480183	0.3186
	PC(38:6)	No	0.123475	0.9283	1	-0.07172	0.04394	1.632	15	0.158009	0.8013
	PC(38:5)	Yes	8e-06	0.8196	1	-0.1804	0.02706	6.666	15	5.8e-05	4.238
	PC(36:1)+Na	Yes	<0,000001	0.6644	1	-0.3356	0.03908	8.588	15	9e-06	5.059
	SM(42:2)	No	0.838542	1.011	1	0.01095	0.05282	0.2073	15	0.613184	0.2124
	PC(36:4)+K	No	0.904645	0.9963	1	-0.003745	0.03074	0.1218	15	0.630228	0.2005
	PC(36:2)+K	Yes	4.5e-05	0.7969	1	-0.2031	0.03587	5.663	15	0.000213	3.673
	PC(36:1)+K	Yes	2e-06	0.6762	1	-0.3238	0.04357	7.432	15	2.2e-05	4.666
	PC(38:6)+Na	Yes	5.3e-05	0.7875	1	-0.2125	0.03811	5.577	15	0.000224	3.65
	PC(38:4)+Na	Yes	1.2e-05	0.8073	1	-0.1927	0.03021	6.378	15	8e-05	4.096
	PC(40:6)	Yes	0.003241	0.8524	1	-0.1476	0.0422	3.497	15	0.008125	2.09
	PC(38:6)+K	Yes	0.001625	0.8709	1	-0.1291	0.03367	3.834	15	0.004436	2.353
	PC(38:5)+K	Yes	0.000821	0.8787	1	-0.1213	0.0291	4.17	15	0.002451	2.611
	PC(38:4)+K	Yes	1.7e-05	0.821	1	-0.179	0.0288	6.213	15	9.7e-05	4.013
	SM (42:2)+K	No	0.196796	0.9448	1	-0.05524	0.0409	1.351	15	0.219785	0.658
	PC(40:6)+Na	Yes	0.000109	0.7258	1	-0.2742	0.05281	5.193	15	0.00042	3.377
	PC(40:7)+K	Yes	0.009938	0.8644	1	-0.1356	0.04597	2.95	15	0.01976	1.704
	PC(40:6)+K	Yes	3e-05	0.7847	1	-0.2153	0.0366	5.883	15	0.000154	3.813
	PC(32:1)+NOR	Yes	<0,000001	2.815	1	1.815	0.1753	10.35	15	4e-06	5.411
	PC(32:0)+NOR	Yes	1e-05	1.375	1	0.3753	0.05772	6.502	15	7.2e-05	4.141
	PC(34:1)+NOR	No	0.045877	1.089	1	0.08917	0.04096	2.177	15	0.074158	1.13
	LPC O-18:2	Yes	0.000184	0.7168	1	-0.2832	0.05753	4.923	15	0.000627	3.203
	LPC O-18:2+Na	Yes	0.000182	0.6386	1	-0.3614	0.07333	4.928	15	0.000627	3.203
	LPC(18:0)+Na	Yes	1.9e-05	0.7364	1	-0.2636	0.04288	6.148	15	0.000104	3.982
	LPC(18:2)+K	No	0.31217	0.8094	1	-0.1906	0.1822	1.046	15	0.30835	0.511
	PC(O-32:0)+Na	No	0.104045	0.2839	1	-0.7161	0.4138	1.731	15	0.138935	0.8572
	PC(O-32:0)+K	Yes	0.000205	0.1884	1	-0.8116	0.1668	4.866	15	0.000682	3.166
	PC(34:2)	Yes	0.000789	1.294	1	0.2939	0.07015	4.19	15	0.002423	2.616
	PC(34:1)	No	0.060037	1.073	1	0.07284	0.03581	2.034	15	0.085824	1.066
	PC(34:2)+Na	Yes	0.007439	1.188	1	0.1882	0.06087	3.092	15	0.015756	1.803
	PC(38:5)+Na	No	0.084078	0.8938	1	-0.1062	0.05738	1.85	15	0.11637	0.9342
	PC(40:7)+Na	No	0.577934	1.151	1	0.1508	0.2651	0.5688	15	0.473328	0.3248

## Sheet: 16m Hipp
	16m Hippocampus (Hipp)
	Lipids	Discovery?	P value	Mean of KO	Mean of WT	Difference	SE of difference	t ratio	df	q value	-log10(q value)
	LPA(16:0)	No	0.384504	1.055	1	0.05483	0.06108	0.8977	14	0.287096	0.542
	LPA(18:1)	No	0.120553	0.9144	1	-0.08563	0.0518	1.653	14	0.11191	0.9511
	LPA(18:0)	No	0.090984	0.8992	1	-0.1008	0.05556	1.815	14	0.085712	1.067
	LPE(16:0)	No	0.204948	0.9137	1	-0.08628	0.06489	1.329	14	0.172156	0.7641
	LPE(18:1)	No	0.485682	0.948	1	-0.052	0.07261	0.7161	14	0.338921	0.4699
	LPE(18:0)	No	0.388489	0.9353	1	-0.06472	0.07271	0.89	14	0.287939	0.5407
	LPS(20:4)	No	0.452049	1.113	1	0.1132	0.1463	0.7736	14	0.325476	0.4875
	LPI(16:0)	No	0.071715	1.178	1	0.178	0.09137	1.948	14	0.071573	1.145
	LPI(18:0)	No	0.565257	0.9535	1	-0.04654	0.07902	0.589	14	0.367599	0.4346
	CerP(36:1)	Yes	4e-05	0.6959	1	-0.3041	0.05176	5.876	14	8.1e-05	4.09
	PA(32:0)	Yes	0.000176	1.281	1	0.2811	0.05562	5.053	14	0.000312	3.506
	PA(34:2)	Yes	9e-06	1.882	1	0.8815	0.1301	6.776	14	2.3e-05	4.637
	PA(34.1)	No	0.121014	1.067	1	0.06739	0.04082	1.651	14	0.11191	0.9511
	PA(36:4)	No	0.734296	0.9857	1	-0.01426	0.0412	0.3463	14	0.443216	0.3534
	PA(36:2)	No	0.124668	0.9353	1	-0.06469	0.03961	1.633	14	0.114241	0.9422
	PnE(36:1)	Yes	0.021496	0.8575	1	-0.1425	0.05506	2.587	14	0.025492	1.594
	PA(36:1)	Yes	0.013339	0.8427	1	-0.1573	0.05555	2.831	14	0.016007	1.796
	SM(36:1)-CH3	Yes	2.7e-05	0.7195	1	-0.2805	0.04587	6.115	14	5.8e-05	4.234
	PE(34:1)	Yes	0.04087	1.169	1	0.1691	0.07508	2.252	14	0.044779	1.349
	PE-NMe2(32:0)	Yes	0.001774	1.303	1	0.3028	0.07868	3.848	14	0.00263	2.58
	PA(38:4)	No	0.129892	0.9524	1	-0.04758	0.02957	1.609	14	0.117956	0.9283
	PEp(36:2)	No	0.481557	0.9384	1	-0.06164	0.08525	0.723	14	0.338921	0.4699
	PEp(36:1)	No	0.549569	0.9477	1	-0.05231	0.0853	0.6132	14	0.364451	0.4384
	PE(36:4)	No	0.208854	1.069	1	0.06852	0.05201	1.317	14	0.172656	0.7628
	PE(36:2)	No	0.728001	1.03	1	0.03044	0.0858	0.3548	14	0.442063	0.3545
	PE(36:1)	No	0.588412	0.9692	1	-0.03081	0.05562	0.5539	14	0.380204	0.42
	PA(40:6)	Yes	0.045397	0.944	1	-0.05604	0.02551	2.197	14	0.048681	1.313
	PG(34:1)	No	0.288552	0.9432	1	-0.05678	0.05147	1.103	14	0.229024	0.6401
	PEp(38:4)	No	0.991458	0.9993	1	-0.0007066	0.06483	0.0109	14	0.552149	0.2579
	PS(34:1)	No	0.153982	1.078	1	0.07849	0.05208	1.507	14	0.133551	0.8744
	PE(38:6)	No	0.856609	1.01	1	0.01012	0.05496	0.1841	14	0.496851	0.3038
	PE(38:5)	No	0.049649	1.133	1	0.1329	0.06185	2.149	14	0.051594	1.287
	PE(38:4)	No	0.300352	1.038	1	0.03774	0.03509	1.075	14	0.234693	0.6295
	PE(38:2)	No	0.517468	0.9519	1	-0.04812	0.07247	0.664	14	0.352011	0.4534
	PE(38:1)	Yes	0.000436	0.7855	1	-0.2145	0.04693	4.571	14	0.00072	3.143
	PEp(40:6)	No	0.643843	0.9765	1	-0.02355	0.04983	0.4725	14	0.408172	0.3892
	PS(36:4)	Yes	0.026863	1.118	1	0.1184	0.04788	2.472	14	0.031021	1.508
	PS(36:2)	No	0.167311	1.112	1	0.112	0.07687	1.457	14	0.141722	0.8486
	PE(40:7)	No	0.676053	1.023	1	0.02349	0.05504	0.4267	14	0.420655	0.3761
	PS(36:1)	No	0.55703	0.9456	1	-0.05438	0.09039	0.6016	14	0.366985	0.4354
	PE(40:6)	No	0.837635	0.9935	1	-0.006456	0.03092	0.2088	14	0.491845	0.3082
	PS(38:6)	No	0.665506	1.022	1	0.02157	0.04885	0.4416	14	0.419269	0.3775
	SHexCer(d36:1)	Yes	0.02356	0.8796	1	-0.1204	0.04739	2.54	14	0.027614	1.559
	PS(38:4)	No	0.432192	1.056	1	0.05622	0.06951	0.8087	14	0.313417	0.5039
	SHexCer(t36:1)	No	0.495673	0.9536	1	-0.04635	0.06626	0.6995	14	0.33989	0.4687
	PS(40:7)	No	0.522631	1.034	1	0.03353	0.05113	0.6557	14	0.352011	0.4534
	PS(40:6)	No	0.251406	0.9717	1	-0.02834	0.02369	1.196	14	0.202734	0.6931
	SHexCer(t38:1)	No	0.155014	0.8967	1	-0.1033	0.0687	1.503	14	0.133551	0.8744
	PI(36:4)	Yes	2.5e-05	1.137	1	0.1369	0.0222	6.165	14	5.5e-05	4.26
	PI(36:2)	No	0.670522	1.049	1	0.04942	0.1137	0.4345	14	0.419805	0.377
	SHexCer(d40:1)	No	0.089836	0.868	1	-0.132	0.07245	1.822	14	0.085429	1.068
	SHexCee(t40:1)	No	0.561105	0.9565	1	-0.0435	0.07307	0.5954	14	0.367269	0.435
	PI(38:6)	No	0.068119	1.13	1	0.1301	0.06582	1.977	14	0.068664	1.163
	PI(38:5)	Yes	0.004321	1.118	1	0.1177	0.03464	3.399	14	0.006049	2.218
	PI(38:4)	No	0.331594	0.9855	1	-0.01447	0.01439	1.006	14	0.255151	0.5932
	SHexCer(d42:2)	No	0.981701	0.9982	1	-0.001775	0.076	0.02335	14	0.549753	0.2598
	SHexCer(42:1)	No	0.976223	0.997	1	-0.002956	0.09741	0.03034	14	0.549739	0.2598
	SHexCer(d42:0)	No	0.892735	0.9895	1	-0.01052	0.07663	0.1373	14	0.514215	0.2889
	SHexCer(d43:2)	No	0.839259	0.9882	1	-0.01177	0.05695	0.2066	14	0.491845	0.3082
	SHexCer(t42:2)	No	0.270073	1.093	1	0.09339	0.08133	1.148	14	0.216059	0.6654
	SHexCer(t42:1)	No	0.466136	1.07	1	0.07027	0.09379	0.7492	14	0.333237	0.4772
	PI(40:6)	No	0.478064	1.103	1	0.1035	0.142	0.7289	14	0.338921	0.4699
	SHexCer(d44:2)	No	0.408778	1.112	1	0.1122	0.1317	0.8516	14	0.298586	0.5249
	SHexCer(t43:2)	No	0.13713	1.164	1	0.1638	0.1039	1.577	14	0.123417	0.9086
	SHexCer(t44:2)	No	0.089531	1.237	1	0.2368	0.1298	1.824	14	0.085429	1.068
	PIP(38:4)	No	0.922691	0.9895	1	-0.01054	0.1066	0.09881	14	0.52845	0.277
	PIP2(38:4)	No	0.537954	1.112	1	0.1118	0.1771	0.6314	14	0.359111	0.4448
	CL(66:2)	No	0.759571	1.038	1	0.03826	0.1226	0.3121	14	0.455742	0.3413
	CL(68:6)	Yes	0.047177	0.8277	1	-0.1723	0.07918	2.176	14	0.049811	1.303
	CL(68:5)	No	0.703829	1.052	1	0.05168	0.1332	0.388	14	0.429975	0.3666
	CL(68:4)	No	0.833361	0.9785	1	-0.02154	0.1005	0.2144	14	0.491845	0.3082
	CL(72:9)	Yes	9.4e-05	21.6	1	20.6	3.815	5.4	14	0.000177	3.751
	CL(72:8)	Yes	1.5e-05	3.562	1	2.562	0.3964	6.463	14	3.6e-05	4.447
	CL(72:7)	Yes	<0,000001	1.594	1	0.594	0.04774	12.44	14	<0,000001	6.879
	CL(72:6)	Yes	0.00302	1.163	1	0.1629	0.0455	3.579	14	0.004288	2.368
	CL(72:5)	Yes	0.0097	0.671	1	-0.329	0.11	2.992	14	0.01197	1.922
	CL(72:4)	Yes	9e-06	0.5245	1	-0.4755	0.07014	6.778	14	2.3e-05	4.637
	CL(74:11)	Yes	0.000702	5.709	1	4.709	1.089	4.323	14	0.001105	2.956
	CL(74:10)	Yes	<0,000001	1.523	1	0.5228	0.04161	12.56	14	<0,000001	6.879
	CL(74:9)	Yes	0.000194	1.161	1	0.1608	0.03215	5.001	14	0.000332	3.479
	CL(74:8)	Yes	6e-05	0.697	1	-0.303	0.05366	5.646	14	0.000117	3.932
	CL(74:7)	Yes	<0,000001	0.6165	1	-0.3835	0.04222	9.085	14	1e-06	5.838
	CL(76:12)	Yes	<0,000001	1.777	1	0.7768	0.07386	10.52	14	<0,000001	6.253
	CL(76:11)	Yes	0.00012	0.5644	1	-0.4356	0.08277	5.263	14	0.000216	3.666
	CL(76:10)	Yes	7e-06	0.6252	1	-0.3748	0.05432	6.9	14	2.1e-05	4.688
	CL(76:9)	Yes	<0,000001	0.4154	1	-0.5846	0.0567	10.31	14	<0,000001	6.228
	CL(78:14)	No	0.053881	0.5713	1	-0.4287	0.2037	2.105	14	0.054861	1.261
	CL(78:13)	Yes	1.1e-05	0.474	1	-0.526	0.07893	6.665	14	2.6e-05	4.58
	CL(78:12)	Yes	2e-06	0.5349	1	-0.4651	0.0612	7.6	14	8e-06	5.094
	GM3(36:1)	No	0.08685	0.9079	1	-0.09206	0.04999	1.841	14	0.084995	1.071
	GM3(38:1)	No	0.314984	0.8732	1	-0.1268	0.1216	1.042	14	0.244233	0.6122
	GM3(40:1)	No	0.931471	1.018	1	0.01765	0.2016	0.08755	14	0.530465	0.2753
	GM2(36:1)	Yes	0.000973	0.8764	1	-0.1236	0.02975	4.155	14	0.001508	2.822
	GM2(38:1)	No	0.523826	0.8746	1	-0.1254	0.1919	0.6538	14	0.352011	0.4534
	GM1(36:2)	No	0.817686	0.9831	1	-0.01688	0.07185	0.2349	14	0.487709	0.3118
	GM1(36:1)	No	0.154201	0.8837	1	-0.1163	0.07719	1.506	14	0.133551	0.8744
	GM1(38:1)	No	0.358244	0.9271	1	-0.07295	0.07679	0.95	14	0.271511	0.5662
	GM1+K-2H(36:1)	No	0.490897	1.109	1	0.1092	0.1544	0.7074	14	0.338921	0.4699
	GD3(44:1)	No	0.488898	1.114	1	0.1135	0.1597	0.7108	14	0.338921	0.4699
	GM1(40:1)	No	0.233765	0.7392	1	-0.2608	0.2095	1.244	14	0.190028	0.7212
	GT3(38:1)	No	0.299434	0.942	1	-0.05797	0.05379	1.078	14	0.234693	0.6295
	GD1(36:1)	Yes	0.004879	0.9232	1	-0.07678	0.023	3.338	14	0.006737	2.172
	GD1+Na-2H(36:1)	Yes	0.009846	0.8868	1	-0.1132	0.03793	2.985	14	0.01197	1.922
	GD1(38:1)	No	0.164059	0.93	1	-0.07005	0.0477	1.469	14	0.140145	0.8534
	GD1+K-2H(36:1)	Yes	0.031554	0.8847	1	-0.1153	0.04828	2.389	14	0.03534	1.452
	GD1+Na-2H(38:1)	No	0.382623	0.9368	1	-0.0632	0.07011	0.9014	14	0.287096	0.542
	GD1+K-2H(38:1)	No	0.638813	0.959	1	-0.04103	0.08552	0.4798	14	0.408172	0.3892
	Palmitoylcarnitine	No	0.208969	0.8632	1	-0.1368	0.1039	1.317	14	0.172656	0.7628
	Stearoylcarnitine	No	0.85766	1.046	1	0.04647	0.2543	0.1827	14	0.496851	0.3038
	LPC(16:0)	Yes	0.047439	1.052	1	0.05157	0.02373	2.173	14	0.049811	1.303
	LPC(18:2)	Yes	0.045145	0.7505	1	-0.2495	0.1134	2.199	14	0.048681	1.313
	LPC(18:1)	Yes	<0,000001	0.7891	1	-0.2109	0.02498	8.442	14	3e-06	5.549
	LPC(18:0)	Yes	5e-05	0.7412	1	-0.2588	0.04495	5.758	14	9.8e-05	4.009
	LPC(16:0)+K	No	0.342333	0.9781	1	-0.02188	0.02226	0.9829	14	0.261418	0.5827
	LPC(O-18:2)+K	Yes	<0,000001	0.7407	1	-0.2593	0.02638	9.83	14	<0,000001	6.11
	LPC(18:1)+K	Yes	<0,000001	0.7535	1	-0.2465	0.02791	8.831	14	2e-06	5.71
	PC(20:1)	No	0.641068	1.004	1	0.003709	0.007784	0.4765	14	0.408172	0.3892
	LPC(18:0)+K	Yes	2e-06	0.7167	1	-0.2833	0.03668	7.723	14	7e-06	5.16
	SM(34:1)	Yes	0.002956	0.712	1	-0.288	0.08022	3.59	14	0.004257	2.371
	PC(30:0)	Yes	1e-05	2.033	1	1.033	0.1539	6.71	14	2.5e-05	4.601
	PA(34:2)+K	Yes	1e-06	2.473	1	1.473	0.1815	8.113	14	4e-06	5.363
	PA(34:1)+K	Yes	0.005656	1.175	1	0.1745	0.05348	3.264	14	0.007602	2.119
	PC(O-32:0)	Yes	<0,000001	0.5902	1	-0.4098	0.04364	9.391	14	1e-06	5.97
	PA(36:2)+Na	Yes	0.027082	0.8751	1	-0.1249	0.05062	2.468	14	0.031021	1.508
	SM(34:1)+Na	Yes	<0,000001	0.5658	1	-0.4342	0.04696	9.246	14	1e-06	5.909
	PC(30:0)+Na	Yes	2e-06	2.195	1	1.195	0.1526	7.83	14	6e-06	5.214
	SM(36:2)	Yes	0.008144	0.7923	1	-0.2077	0.06743	3.08	14	0.010392	1.983
	SM(36:1)	Yes	2.8e-05	0.6914	1	-0.3086	0.05076	6.08	14	6e-05	4.225
	PC(32:1)	Yes	4e-06	2.689	1	1.689	0.2295	7.36	14	1.1e-05	4.963
	PC(32:0)	Yes	0.007645	1.253	1	0.2533	0.0814	3.112	14	0.00988	2.005
	PA(36:2)+K	Yes	0.009856	0.8703	1	-0.1297	0.04346	2.984	14	0.01197	1.922
	PA(36:1)+K	Yes	<0,000001	0.5918	1	-0.4082	0.04303	9.486	14	1e-06	5.999
	SM(34:1)+K	Yes	4e-06	0.6538	1	-0.3462	0.04756	7.28	14	1.2e-05	4.923
	PC(30:0)+K	Yes	5e-06	1.909	1	0.9089	0.1266	7.176	14	1.4e-05	4.865
	PE-Cer(40:1)	Yes	<0,000001	0.6776	1	-0.3224	0.03232	9.977	14	<0,000001	6.16
	SM(36:2)+Na	Yes	<0,000001	0.7831	1	-0.2169	0.02503	8.668	14	2e-06	5.651
	SM(36:1)+Na	Yes	<0,000001	0.6797	1	-0.3203	0.02951	10.85	14	<0,000001	6.316
	PC(32:1)+Na	Yes	<0,000001	2.613	1	1.613	0.1668	9.673	14	<0,000001	6.052
	PC(32:0)+Na	Yes	<0,000001	1.238	1	0.2376	0.02323	10.23	14	<0,000001	6.228
	PC(34:1)	No	0.696002	0.9737	1	-0.02632	0.06599	0.3989	14	0.427787	0.3688
	SM(36:2)+K	Yes	<0,000001	0.8033	1	-0.1967	0.02243	8.771	14	2e-06	5.694
	SM(36:1)+K	Yes	<0,000001	0.7069	1	-0.2931	0.02376	12.34	14	<0,000001	6.879
	PC(32:1)+K	Yes	<0,000001	2.667	1	1.667	0.1583	10.53	14	<0,000001	6.253
	PC(32:0)+K	Yes	<0,000001	1.249	1	0.2492	0.01778	14.01	14	<0,000001	7.2
	PC(34:2)+Na	Yes	0.006349	1.128	1	0.1282	0.03999	3.206	14	0.008311	2.08
	PC(36:2)	Yes	0.037415	0.8315	1	-0.1685	0.07331	2.299	14	0.041444	1.383
	PC(36:1)	Yes	0.002383	0.7428	1	-0.2572	0.06952	3.699	14	0.003481	2.458
	PC(34:2)+K	Yes	0.009213	1.107	1	0.1068	0.03539	3.018	14	0.011609	1.935
	PC(34:1)+K	Yes	2.7e-05	0.9227	1	-0.07726	0.01266	6.105	14	5.8e-05	4.234
	PC(36:4)+Na	No	0.216842	0.9433	1	-0.05667	0.04382	1.293	14	0.177705	0.7503
	PC(38:6)	No	0.088646	0.8885	1	-0.1115	0.06091	1.83	14	0.085429	1.068
	PC(38:5)	No	0.053312	0.8699	1	-0.1301	0.06163	2.11	14	0.054835	1.261
	PC(36:1)+Na	Yes	0.000416	0.7687	1	-0.2313	0.05034	4.596	14	0.000699	3.156
	SM(42:2)	No	0.958601	1.007	1	0.007185	0.136	0.05285	14	0.542848	0.2653
	PC(36:4)+K	No	0.151821	0.9388	1	-0.06118	0.04036	1.516	14	0.133551	0.8744
	PC(36:2)+K	Yes	<0,000001	0.7922	1	-0.2078	0.02073	10.02	14	<0,000001	6.16
	PC(36:1)+K	Yes	<0,000001	0.7097	1	-0.2903	0.02834	10.24	14	<0,000001	6.228
	PC(38:6)+Na	Yes	0.000625	0.8568	1	-0.1432	0.03267	4.383	14	0.001	3
	PC(38:4)+Na	Yes	1e-06	0.7959	1	-0.2041	0.02536	8.048	14	5e-06	5.337
	PC(40:6)	Yes	0.028658	0.8256	1	-0.1744	0.07152	2.439	14	0.032458	1.489
	PC(38:6)+K	Yes	9.5e-05	0.8435	1	-0.1565	0.02903	5.391	14	0.000177	3.751
	PC(38:5)+K	Yes	0.000481	0.8525	1	-0.1475	0.03265	4.519	14	0.000783	3.106
	PC(38:4)+K	Yes	<0,000001	0.7863	1	-0.2137	0.01787	11.96	14	<0,000001	6.785
	SM (42:2)+K	No	0.407129	0.936	1	-0.06401	0.0749	0.8547	14	0.298586	0.5249
	PC(40:6)+Na	Yes	3.1e-05	0.7869	1	-0.2131	0.03532	6.034	14	6.3e-05	4.199
	PC(40:7)+K	Yes	1.7e-05	0.8156	1	-0.1844	0.0289	6.38	14	4e-05	4.397
	PC(40:6)+K	Yes	3e-06	0.7691	1	-0.2309	0.03102	7.443	14	1e-05	5.005
	PC(32:1)+NOR	Yes	<0,000001	2.388	1	1.388	0.1641	8.462	14	3e-06	5.549
	PC(32:0)+NOR	Yes	0.001514	1.223	1	0.223	0.05676	3.929	14	0.002278	2.643
	PC(34:1)+NOR	No	0.074878	0.9177	1	-0.08226	0.04275	1.924	14	0.073997	1.131
	LPC O-18:2	Yes	9e-06	0.7362	1	-0.2638	0.03876	6.806	14	2.3e-05	4.637
	LPC O-18:2+Na	Yes	0.000101	0.6968	1	-0.3032	0.05658	5.358	14	0.000185	3.733
	LPC(18:0)+Na	Yes	1.9e-05	0.7428	1	-0.2572	0.04067	6.325	14	4.3e-05	4.367
	LPC(18:2)+K	Yes	0.005469	0.7302	1	-0.2698	0.08223	3.281	14	0.007449	2.128
	PC(O-32:0)+Na	Yes	<0,000001	0.2274	1	-0.7726	0.04882	15.82	14	<0,000001	7.598
	PC(O-32:0)+K	Yes	<0,000001	0.4936	1	-0.5064	0.05318	9.522	14	1e-06	5.999
	PC(34:2)	No	0.151647	1.148	1	0.1475	0.09728	1.516	14	0.133551	0.8744
	PC(34:1)	No	0.696002	0.9737	1	-0.02632	0.06599	0.3989	14	0.427787	0.3688
	PC(34:2)+Na	Yes	0.006349	1.128	1	0.1282	0.03999	3.206	14	0.008311	2.08
	PC(38:5)+Na	Yes	0.001232	0.8635	1	-0.1365	0.03384	4.034	14	0.001881	2.726
	PC(40:7)+Na	Yes	0.000181	0.8237	1	-0.1763	0.035	5.038	14	0.000315	3.501

## Sheet: 16m SN+VTA
	16m SN&VTA
	Lipids	Discovery?	P value	Mean of KO	Mean of WT	Difference	SE of difference	t ratio	df	q value	-log10(q value)
	LPA(16:0)	No	0.424173	1.064	1	0.0642	0.07799	0.8232	14	0.380363	0.4198
	LPA(18:1)	No	0.779638	0.983	1	-0.01703	0.05969	0.2852	14	0.587598	0.2309
	LPA(18:0)	No	0.161005	0.8843	1	-0.1157	0.07815	1.48	14	0.208205	0.6815
	LPE(16:0)	No	0.822583	1.024	1	0.02434	0.1065	0.2285	14	0.612101	0.2132
	LPE(18:1)	No	0.417237	0.94	1	-0.06003	0.07182	0.8359	14	0.379657	0.4206
	LPE(18:0)	No	0.523856	0.954	1	-0.04599	0.07035	0.6538	14	0.440792	0.3558
	LPS(20:4)	No	0.85746	1.018	1	0.0183	0.1	0.1829	14	0.627018	0.2027
	LPI(16:0)	No	0.593979	1.051	1	0.05075	0.09304	0.5455	14	0.486468	0.3129
	LPI(18:0)	No	0.72017	0.971	1	-0.02901	0.07935	0.3655	14	0.563521	0.2491
	CerP(36:1)	Yes	0.000245	0.7641	1	-0.2359	0.04837	4.877	14	0.000939	3.027
	PA(32:0)	Yes	0.008243	1.292	1	0.2922	0.09505	3.074	14	0.017766	1.75
	PA(34:2)	Yes	0.00019	1.631	1	0.6315	0.126	5.014	14	0.000803	3.095
	PA(34.1)	No	0.242389	1.069	1	0.06945	0.0569	1.221	14	0.270704	0.5675
	PA(36:4)	No	0.621376	1.04	1	0.03954	0.0783	0.5051	14	0.505537	0.2962
	PA(36:2)	No	0.295315	0.9526	1	-0.04739	0.04359	1.087	14	0.307453	0.5122
	PnE(36:1)	No	0.145971	0.9082	1	-0.0918	0.05963	1.54	14	0.190772	0.7195
	PA(36:1)	Yes	0.00357	0.8526	1	-0.1474	0.04216	3.495	14	0.009137	2.039
	SM(36:1)-CH3	Yes	0.001387	0.8134	1	-0.1866	0.04697	3.973	14	0.004156	2.381
	PE(34:1)	No	0.063651	1.222	1	0.2221	0.1103	2.014	14	0.098484	1.007
	PE-NMe2(32:0)	Yes	0.009268	1.342	1	0.3419	0.1134	3.015	14	0.019631	1.707
	PA(38:4)	No	0.980447	1.002	1	0.00153	0.06133	0.02495	14	0.666188	0.1764
	PEp(36:2)	No	0.17974	0.9092	1	-0.09077	0.06427	1.412	14	0.220811	0.656
	PEp(36:1)	No	0.478455	0.952	1	-0.04804	0.06596	0.7283	14	0.411036	0.3861
	PE(36:4)	No	0.1664	1.161	1	0.1607	0.11	1.46	14	0.210745	0.6762
	PE(36:2)	No	0.474817	1.083	1	0.08327	0.1134	0.7344	14	0.411036	0.3861
	PE(36:1)	No	0.90452	1.01	1	0.009831	0.08049	0.1221	14	0.647375	0.1888
	PA(40:6)	No	0.245185	0.9374	1	-0.06264	0.05164	1.213	14	0.271361	0.5665
	PG(34:1)	No	0.376515	1.073	1	0.07317	0.08011	0.9134	14	0.36149	0.4419
	PEp(38:4)	No	0.906378	0.9916	1	-0.008375	0.06994	0.1198	14	0.647375	0.1888
	PS(34:1)	No	0.321938	1.111	1	0.1106	0.1077	1.027	14	0.326861	0.4856
	PE(38:6)	No	0.360321	1.101	1	0.1015	0.1073	0.9457	14	0.354171	0.4508
	PE(38:5)	No	0.215565	1.152	1	0.1518	0.117	1.297	14	0.245205	0.6105
	PE(38:4)	No	0.345409	1.098	1	0.09807	0.1004	0.9765	14	0.344988	0.4622
	PE(38:2)	No	0.964378	0.9963	1	-0.003716	0.08174	0.04547	14	0.664483	0.1775
	PE(38:1)	Yes	0.007199	0.816	1	-0.184	0.05855	3.142	14	0.015793	1.802
	PEp(40:6)	No	0.727903	1.038	1	0.03772	0.1063	0.355	14	0.565968	0.2472
	PS(36:4)	No	0.198257	1.175	1	0.1754	0.1298	1.351	14	0.23614	0.6268
	PS(36:2)	No	0.473646	1.084	1	0.0841	0.1142	0.7364	14	0.411036	0.3861
	PE(40:7)	No	0.675014	1.044	1	0.04411	0.103	0.4282	14	0.535003	0.2716
	PS(36:1)	No	0.182509	0.9203	1	-0.07966	0.05679	1.403	14	0.221993	0.6537
	PE(40:6)	No	0.872622	1.015	1	0.01469	0.08995	0.1633	14	0.630598	0.2002
	PS(38:6)	No	0.288137	1.171	1	0.1715	0.1553	1.104	14	0.302544	0.5192
	SHexCer(d36:1)	No	0.068374	0.9281	1	-0.07192	0.03642	1.975	14	0.1037	0.9842
	PS(38:4)	No	0.420296	1.063	1	0.06305	0.07593	0.8303	14	0.379657	0.4206
	SHexCer(t36:1)	No	0.062225	0.8847	1	-0.1153	0.05692	2.026	14	0.098005	1.009
	PS(40:7)	No	0.804429	1.024	1	0.0244	0.09669	0.2524	14	0.602586	0.22
	PS(40:6)	No	0.652504	0.9632	1	-0.0368	0.07998	0.4601	14	0.52052	0.2836
	SHexCer(t38:1)	No	0.041314	0.8441	1	-0.1559	0.06939	2.247	14	0.067672	1.17
	PI(36:4)	No	0.038714	1.2	1	0.1997	0.08755	2.281	14	0.065387	1.185
	PI(36:2)	No	0.565526	0.9271	1	-0.07285	0.1238	0.5886	14	0.472618	0.3255
	SHexCer(d40:1)	No	0.071672	0.9132	1	-0.08681	0.04455	1.949	14	0.106083	0.9744
	SHexCee(t40:1)	Yes	0.011018	0.897	1	-0.103	0.03519	2.928	14	0.022941	1.639
	PI(38:6)	No	0.115471	1.145	1	0.1445	0.08611	1.678	14	0.159389	0.7975
	PI(38:5)	No	0.206311	1.111	1	0.1112	0.08388	1.325	14	0.241217	0.6176
	PI(38:4)	No	0.775537	0.9869	1	-0.0131	0.04507	0.2907	14	0.587598	0.2309
	SHexCer(d42:2)	No	0.512332	0.9869	1	-0.01308	0.01946	0.6723	14	0.437083	0.3594
	SHexCer(42:1)	No	0.516579	1.023	1	0.02302	0.03459	0.6654	14	0.437667	0.3589
	SHexCer(d42:0)	No	0.084323	0.9215	1	-0.07854	0.04227	1.858	14	0.123323	0.909
	SHexCer(d43:2)	No	0.376644	1.038	1	0.03833	0.04197	0.9131	14	0.36149	0.4419
	SHexCer(t42:2)	No	0.650248	0.9791	1	-0.02094	0.04519	0.4633	14	0.52052	0.2836
	SHexCer(t42:1)	No	0.582215	0.9846	1	-0.01537	0.02729	0.5632	14	0.480035	0.3187
	PI(40:6)	No	0.981522	1.002	1	0.001729	0.07332	0.02358	14	0.666188	0.1764
	SHexCer(d44:2)	Yes	0.025577	1.096	1	0.0957	0.03831	2.498	14	0.046897	1.329
	SHexCer(t43:2)	No	0.369763	1.055	1	0.0547	0.05902	0.9267	14	0.360518	0.4431
	SHexCer(t44:2)	No	0.199907	1.09	1	0.0904	0.06719	1.345	14	0.23614	0.6268
	PIP(38:4)	No	0.412054	0.9171	1	-0.08294	0.0981	0.8455	14	0.379657	0.4206
	PIP2(38:4)	No	0.93982	1.007	1	0.007436	0.09674	0.07686	14	0.656005	0.1831
	CL(66:2)	No	0.420076	0.8394	1	-0.1606	0.1933	0.8307	14	0.379657	0.4206
	CL(68:6)	Yes	0.012849	0.6802	1	-0.3198	0.1122	2.85	14	0.025876	1.587
	CL(68:5)	No	0.925515	0.9795	1	-0.02052	0.2155	0.09519	14	0.650994	0.1864
	CL(68:4)	No	0.576362	1.108	1	0.1077	0.1883	0.572	14	0.47842	0.3202
	CL(72:9)	Yes	0.001578	7.073	1	6.073	1.554	3.908	14	0.004607	2.337
	CL(72:8)	Yes	0.005091	2.626	1	1.626	0.4903	3.317	14	0.012263	1.911
	CL(72:7)	Yes	0.000112	1.735	1	0.735	0.1387	5.301	14	0.00051	3.293
	CL(72:6)	No	0.340053	0.9103	1	-0.08974	0.09085	0.9877	14	0.342422	0.4654
	CL(72:5)	No	0.827096	1.048	1	0.04794	0.2154	0.2226	14	0.612101	0.2132
	CL(72:4)	Yes	4.3e-05	0.6345	1	-0.3655	0.06252	5.846	14	0.000227	3.644
	CL(74:11)	Yes	0.007032	3.557	1	2.557	0.8106	3.154	14	0.015706	1.804
	CL(74:10)	Yes	4.8e-05	1.851	1	0.8511	0.1474	5.775	14	0.000246	3.609
	CL(74:9)	No	0.257376	1.154	1	0.1541	0.1305	1.181	14	0.279811	0.5531
	CL(74:8)	No	0.139888	0.8286	1	-0.1714	0.1095	1.565	14	0.186796	0.7286
	CL(74:7)	Yes	0.000167	0.6621	1	-0.3379	0.06648	5.082	14	0.000733	3.135
	CL(76:12)	Yes	0.00034	1.989	1	0.989	0.2103	4.702	14	0.001194	2.923
	CL(76:11)	Yes	0.003978	0.6779	1	-0.3221	0.0936	3.441	14	0.009973	2.001
	CL(76:10)	Yes	0.000761	0.6747	1	-0.3253	0.07597	4.281	14	0.002459	2.609
	CL(76:9)	Yes	0.002331	0.6033	1	-0.3967	0.1069	3.71	14	0.006094	2.215
	CL(78:14)	No	0.95501	1.013	1	0.01337	0.2328	0.05744	14	0.662841	0.1786
	CL(78:13)	Yes	0.001648	0.5932	1	-0.4068	0.1047	3.886	14	0.004607	2.337
	CL(78:12)	Yes	0.000226	0.6373	1	-0.3627	0.07372	4.92	14	0.000912	3.04
	GM3(36:1)	No	0.268461	0.9014	1	-0.09857	0.08554	1.152	14	0.289302	0.5386
	GM3(38:1)	No	0.389393	1.331	1	0.3305	0.3721	0.8883	14	0.367976	0.4342
	GM3(40:1)	No	0.412359	1.317	1	0.3168	0.375	0.8449	14	0.379657	0.4206
	GM2(36:1)	No	0.036926	0.8844	1	-0.1156	0.05012	2.306	14	0.063892	1.195
	GM2(38:1)	No	0.314624	0.8804	1	-0.1196	0.1147	1.043	14	0.323547	0.4901
	GM1(36:2)	No	0.36037	0.929	1	-0.07099	0.07507	0.9456	14	0.354171	0.4508
	GM1(36:1)	No	0.098085	0.8573	1	-0.1427	0.08054	1.772	14	0.138503	0.8585
	GM1(38:1)	No	0.171044	0.9029	1	-0.09714	0.06732	1.443	14	0.21225	0.6732
	GM1+K-2H(36:1)	No	0.738773	1.067	1	0.06675	0.1962	0.3402	14	0.570807	0.2435
	GD3(44:1)	No	0.867787	1.034	1	0.03386	0.1997	0.1696	14	0.630598	0.2002
	GM1(40:1)	No	0.055605	0.727	1	-0.273	0.1308	2.087	14	0.088715	1.052
	GT3(38:1)	No	0.845314	1.027	1	0.02723	0.137	0.1988	14	0.621837	0.2063
	GD1(36:1)	No	0.27992	0.9278	1	-0.0722	0.06424	1.124	14	0.299027	0.5243
	GD1+Na-2H(36:1)	No	0.16447	0.9096	1	-0.0904	0.06162	1.467	14	0.21047	0.6768
	GD1(38:1)	No	0.08544	0.8679	1	-0.1321	0.07138	1.851	14	0.123486	0.9084
	GD1+K-2H(36:1)	No	0.169433	0.8989	1	-0.1011	0.06977	1.449	14	0.21225	0.6732
	GD1+Na-2H(38:1)	No	0.090502	0.8968	1	-0.1032	0.05678	1.818	14	0.129282	0.8885
	GD1+K-2H(38:1)	No	0.119805	0.8828	1	-0.1172	0.07075	1.657	14	0.163534	0.7864
	Palmitoylcarnitine	No	0.752011	0.9738	1	-0.02619	0.08127	0.3223	14	0.573817	0.2412
	Stearoylcarnitine	No	0.465097	1.146	1	0.1464	0.1949	0.751	14	0.411036	0.3861
	LPC(16:0)	No	0.477577	1.047	1	0.04661	0.06387	0.7297	14	0.411036	0.3861
	LPC(18:2)	No	0.744329	0.8947	1	-0.1053	0.3167	0.3326	14	0.571505	0.243
	LPC(18:1)	Yes	0.000362	0.828	1	-0.172	0.03683	4.668	14	0.001236	2.908
	LPC(18:0)	Yes	0.025216	0.7689	1	-0.2311	0.09224	2.505	14	0.046897	1.329
	LPC(16:0)+K	No	0.646876	0.9804	1	-0.01959	0.04184	0.4682	14	0.52052	0.2836
	LPC(O-18:2)+K	Yes	7.7e-05	0.7693	1	-0.2307	0.04187	5.509	14	0.000364	3.439
	LPC(18:1)+K	Yes	0.00032	0.8003	1	-0.1997	0.04218	4.734	14	0.001157	2.937
	PC(20:1)	No	0.111615	0.9497	1	-0.05034	0.02965	1.698	14	0.155817	0.8074
	LPC(18:0)+K	Yes	0.002166	0.7614	1	-0.2386	0.06368	3.747	14	0.005784	2.238
	SM(34:1)	No	0.223488	0.8075	1	-0.1925	0.1511	1.274	14	0.251885	0.5988
	PC(30:0)	Yes	3.9e-05	1.77	1	0.7699	0.1305	5.9	14	0.000216	3.666
	PA(34:2)+K	Yes	2e-06	2.484	1	1.484	0.1883	7.88	14	2.5e-05	4.597
	PA(34:1)+K	No	0.028779	1.169	1	0.1686	0.06921	2.437	14	0.051239	1.29
	PC(O-32:0)	Yes	<0,000001	0.5777	1	-0.4223	0.05058	8.35	14	1.7e-05	4.77
	PA(36:2)+Na	No	0.283863	0.9361	1	-0.06392	0.05736	1.114	14	0.300626	0.522
	SM(34:1)+Na	No	0.070575	0.7947	1	-0.2053	0.1049	1.957	14	0.105734	0.9758
	PC(30:0)+Na	Yes	3e-06	1.889	1	0.8893	0.1206	7.375	14	4.5e-05	4.342
	SM(36:2)	Yes	0.004168	0.8363	1	-0.1637	0.0479	3.417	14	0.01024	1.99
	SM(36:1)	Yes	6e-06	0.742	1	-0.258	0.0367	7.03	14	5.2e-05	4.282
	PC(32:1)	Yes	5e-06	2.704	1	1.704	0.2388	7.136	14	5.2e-05	4.287
	PC(32:0)	Yes	0.006677	1.224	1	0.2242	0.07051	3.18	14	0.015189	1.818
	PA(36:2)+K	No	0.211199	0.9329	1	-0.06709	0.0512	1.31	14	0.242484	0.6153
	PA(36:1)+K	Yes	<0,000001	0.5432	1	-0.4568	0.054	8.459	14	1.7e-05	4.77
	SM(34:1)+K	Yes	0.012643	0.7608	1	-0.2392	0.0837	2.858	14	0.025876	1.587
	PC(30:0)+K	Yes	1.3e-05	1.771	1	0.7714	0.118	6.537	14	9.5e-05	4.021
	PE-Cer(40:1)	Yes	1.3e-05	0.7015	1	-0.2985	0.04547	6.565	14	9.5e-05	4.021
	SM(36:2)+Na	Yes	0.000637	0.8471	1	-0.1529	0.03497	4.373	14	0.002116	2.674
	SM(36:1)+Na	Yes	2e-06	0.7474	1	-0.2526	0.03208	7.874	14	2.5e-05	4.597
	PC(32:1)+Na	Yes	<0,000001	2.708	1	1.708	0.1741	9.81	14	5e-06	5.264
	PC(32:0)+Na	Yes	1.6e-05	1.246	1	0.2456	0.03822	6.425	14	0.000108	3.965
	PC(34:1)	No	0.927342	0.9953	1	-0.004662	0.05021	0.09285	14	0.650994	0.1864
	SM(36:2)+K	Yes	0.00023	0.8509	1	-0.1491	0.03037	4.91	14	0.000912	3.04
	SM(36:1)+K	Yes	<0,000001	0.7592	1	-0.2408	0.02569	9.37	14	6e-06	5.195
	PC(32:1)+K	Yes	<0,000001	2.696	1	1.696	0.1671	10.15	14	5e-06	5.264
	PC(32:0)+K	Yes	6e-06	1.245	1	0.2455	0.03469	7.077	14	5.2e-05	4.282
	PC(34:2)+Na	No	0.039387	1.206	1	0.2058	0.09058	2.272	14	0.065387	1.185
	PC(36:2)	Yes	0.015301	0.8523	1	-0.1477	0.05348	2.761	14	0.029838	1.525
	PC(36:1)	Yes	2.6e-05	0.7354	1	-0.2646	0.04307	6.143	14	0.000157	3.805
	PC(34:2)+K	Yes	0.01462	1.169	1	0.169	0.0607	2.784	14	0.02897	1.538
	PC(34:1)+K	No	0.142461	0.9762	1	-0.0238	0.01531	1.554	14	0.188187	0.7254
	PC(36:4)+Na	No	0.69471	0.9854	1	-0.01455	0.03632	0.4007	14	0.547084	0.2619
	PC(38:6)	No	0.208132	0.9079	1	-0.09214	0.06982	1.32	14	0.241217	0.6176
	PC(38:5)	Yes	0.001888	0.8585	1	-0.1415	0.03707	3.816	14	0.005155	2.288
	PC(36:1)+Na	Yes	2e-05	0.7533	1	-0.2467	0.03925	6.284	14	0.00013	3.886
	SM(42:2)	No	0.418089	1.071	1	0.07108	0.08519	0.8344	14	0.379657	0.4206
	PC(36:4)+K	No	0.436512	0.9734	1	-0.02657	0.03317	0.801	14	0.388591	0.4105
	PC(36:2)+K	Yes	2.8e-05	0.84	1	-0.16	0.02626	6.094	14	0.000162	3.791
	PC(36:1)+K	Yes	4e-06	0.7343	1	-0.2657	0.03653	7.274	14	4.5e-05	4.342
	PC(38:6)+Na	Yes	0.023103	0.8907	1	-0.1093	0.04287	2.55	14	0.043666	1.36
	PC(38:4)+Na	Yes	0.000826	0.8592	1	-0.1408	0.03323	4.239	14	0.0026	2.585
	PC(40:6)	No	0.316041	0.923	1	-0.07704	0.07409	1.04	14	0.323547	0.4901
	PC(38:6)+K	Yes	0.005346	0.8802	1	-0.1198	0.03639	3.292	14	0.012629	1.899
	PC(38:5)+K	Yes	0.00165	0.876	1	-0.124	0.03192	3.885	14	0.004607	2.337
	PC(38:4)+K	Yes	7.3e-05	0.8439	1	-0.1561	0.02818	5.539	14	0.000358	3.446
	SM (42:2)+K	No	0.383497	1.046	1	0.04577	0.05087	0.8997	14	0.365214	0.4375
	PC(40:6)+Na	No	0.064133	0.9051	1	-0.09494	0.04724	2.01	14	0.098484	1.007
	PC(40:7)+K	Yes	0.015936	0.8576	1	-0.1424	0.05197	2.741	14	0.030589	1.514
	PC(40:6)+K	No	0.042078	0.8984	1	-0.1016	0.04542	2.237	14	0.068017	1.167
	PC(32:1)+NOR	Yes	7e-06	2.542	1	1.542	0.2211	6.974	14	5.3e-05	4.273
	PC(32:0)+NOR	Yes	0.005797	1.242	1	0.2423	0.07451	3.251	14	0.013438	1.872
	PC(34:1)+NOR	No	0.968192	1.002	1	0.002434	0.05996	0.04059	14	0.664483	0.1775
	LPC O-18:2	Yes	0.000296	0.7541	1	-0.2459	0.05149	4.776	14	0.001101	2.958
	LPC O-18:2+Na	Yes	0.00123	0.7384	1	-0.2616	0.06484	4.035	14	0.003777	2.423
	LPC(18:0)+Na	No	0.031274	0.7922	1	-0.2078	0.08684	2.393	14	0.054886	1.261
	LPC(18:2)+K	No	0.248625	0.8059	1	-0.1941	0.1612	1.204	14	0.27271	0.5643
	PC(O-32:0)+Na	Yes	4e-06	0.2842	1	-0.7158	0.09778	7.321	14	4.5e-05	4.342
	PC(O-32:0)+K	Yes	<0,000001	0.3123	1	-0.6877	0.07077	9.718	14	5e-06	5.264
	PC(34:2)	No	0.195228	1.192	1	0.1923	0.1414	1.36	14	0.235135	0.6287
	PC(34:1)	No	0.927342	0.9953	1	-0.004662	0.05021	0.09285	14	0.650994	0.1864
	PC(34:2)+Na	No	0.039387	1.206	1	0.2058	0.09058	2.272	14	0.065387	1.185
	PC(38:5)+Na	Yes	0.027	0.9091	1	-0.09091	0.03681	2.47	14	0.048778	1.312
	PC(40:7)+Na	No	0.122379	0.8737	1	-0.1263	0.07679	1.644	14	0.165212	0.782
