# Supplementary material for: Prosaposin maintains lipid homeostasis in dopamine neurons and counteracts experimental parkinsonism in rodents
Source: Nat Commun. 2023 Sep 19;14:5804. doi: 10.1038/s41467-023-41539-5 (PMC10509278; doi:10.1038/s41467-023-41539-5)
Supplement: Supplementary file 5 — Supplementary Data 2 [file 41467_2023_41539_MOESM5_ESM.xlsx]

## Sheet: Cerebellum lipid statistics
Lipids	Discovery?	P value	Mean of KO	Mean of WT	Difference	SE of difference	t ratio	df	q value	-log10(q value)
PC(32:0)+K	Yes	3e-05	1.24	1	0.2403	0.0312	7.701	9	0.000582	3.235
PC(32:1)+K	Yes	2e-06	2.436	1	1.436	0.1313	10.94	9	0.000137	3.862
SM(36:1)+K	Yes	1.5e-05	0.835	1	-0.165	0.01967	8.387	9	0.000353	3.452
PC(36:1)+Na	No	0.013398	0.7869	1	-0.2131	0.06947	3.068	9	0.057836	1.238
PC(36:1)+K	Yes	0.000163	0.8202	1	-0.1798	0.0291	6.178	9	0.001902	2.721
PC(32:1)+NOR+H	Yes	1.3e-05	2.566	1	1.566	0.184	8.51	9	0.000353	3.452
SM(36:1)+Na	Yes	0.009868	0.87	1	-0.13	0.03991	3.258	9	0.044236	1.354
PC(32:1)+Na	Yes	0.00229	2.017	1	1.017	0.2418	4.205	9	0.015821	1.801
PC(O-32:0)	No	0.676031	0.8201	1	-0.1799	0.4167	0.4318	9	0.732373	0.1353
PC(32:1)	Yes	7.7e-05	2.397	1	1.397	0.2047	6.825	9	0.001279	2.893
PC(40:6)+K	No	0.514994	1.045	1	0.04462	0.06584	0.6777	9	0.645404	0.1902
PC(30:0)+Na	No	0.194158	1.41	1	0.4101	0.2923	1.403	9	0.422884	0.3738
PA(36:1)+K	Yes	0.007901	0.7854	1	-0.2146	0.06316	3.398	9	0.036836	1.434
PC(30:0)+K	Yes	0.005262	2.168	1	1.168	0.3193	3.657	9	0.027794	1.556
PC(40:7)+K	No	0.6435	0.9713	1	-0.02871	0.05995	0.4788	9	0.714285	0.1461
PC(38:4)+K	No	0.1972	0.8815	1	-0.1185	0.08508	1.393	9	0.422884	0.3738
PC(32:0)+Na	Yes	0.003606	1.197	1	0.1968	0.05044	3.902	9	0.021014	1.677
PC(40:6)+Na	No	0.535988	1.043	1	0.04309	0.06696	0.6434	9	0.65224	0.1856
PC(30:0)	Yes	0.000849	2.422	1	1.422	0.2903	4.899	9	0.007071	2.151
LPC(18:1)	Yes	0.005485	0.7412	1	-0.2588	0.07129	3.63	9	0.027794	1.556
PC(38:4)+Na	No	0.121021	0.7798	1	-0.2202	0.1286	1.712	9	0.361668	0.4417
LPC(18:0)	No	0.059658	0.7916	1	-0.2084	0.09678	2.154	9	0.210703	0.6763
PC(36:2)+K	No	0.429782	0.9386	1	-0.06136	0.07423	0.8267	9	0.608546	0.2157
PA(34:2)+K	Yes	0.000153	8.705	1	7.705	1.237	6.229	9	0.001902	2.721
LPC(18:0)+K	No	0.352124	0.8345	1	-0.1655	0.1687	0.9812	9	0.532988	0.2733
PC(38:6)+K	No	0.173608	0.9491	1	-0.05087	0.03443	1.478	9	0.422884	0.3738
PC(32:0)+NOR	Yes	5e-06	1.204	1	0.2043	0.02117	9.648	9	0.000187	3.728
PC(36:1)	Yes	0.000557	0.8295	1	-0.1705	0.03272	5.21	9	0.005409	2.267
LPC(18:1)+K	No	0.14372	0.846	1	-0.154	0.09617	1.602	9	0.40855	0.3888
PC(38:5)+K	No	0.701841	0.9638	1	-0.0362	0.09159	0.3953	9	0.736933	0.1326
PC(40:6)	No	0.54843	0.9754	1	-0.02456	0.0394	0.6235	9	0.65224	0.1856
SM(36:2)+K	No	0.290199	0.5574	1	-0.4426	0.3939	1.124	9	0.489877	0.3099
SM(36:2)+Na	No	0.190949	0.3848	1	-0.6152	0.435	1.414	9	0.422884	0.3738
PC(32:0)	Yes	0.000155	1.184	1	0.1842	0.0296	6.221	9	0.001902	2.721
PC(38:6)+Na	No	0.810504	1.021	1	0.02114	0.08561	0.2469	9	0.802047	0.0958
SM(34:1)+K	No	0.236349	0.8365	1	-0.1635	0.1289	1.269	9	0.463051	0.3344
SM(34:1)+Na	No	0.208147	0.7827	1	-0.2173	0.1603	1.356	9	0.433206	0.3633
PC(34:1)+K	No	0.166537	1.038	1	0.0377	0.02505	1.505	9	0.422884	0.3738
PC(34:1)+NOR	Yes	0.002685	1.063	1	0.06265	0.01529	4.098	9	0.01647	1.783
LPC(18:2)	No	0.416053	0.8227	1	-0.1773	0.208	0.8525	9	0.608546	0.2157
SM(36:1)	Yes	2e-06	0.7814	1	-0.2186	0.02079	10.51	9	0.000137	3.862
PC(36:2)	No	0.546275	0.9417	1	-0.0583	0.09299	0.6269	9	0.65224	0.1856
SM(34:1)	No	0.199559	0.8482	1	-0.1518	0.1097	1.385	9	0.422884	0.3738
PC 38:5	No	0.242352	0.8515	1	-0.1485	0.1187	1.251	9	0.463051	0.3344
PC(34:2)+K	No	0.787044	1.061	1	0.06114	0.2197	0.2783	9	0.802047	0.0958
Palmitoylcarnitine	No	0.438592	0.8366	1	-0.1634	0.2016	0.8104	9	0.608546	0.2157
PC(36:4+Na)	No	0.931672	1.011	1	0.01141	0.1294	0.08817	9	0.828904	0.0815
PA(36:2)+Na	No	0.830823	0.9473	1	-0.05275	0.2398	0.2199	9	0.80772	0.09274
PC(36:4)+K	No	0.351803	1.079	1	0.07925	0.08071	0.9819	9	0.532988	0.2733
SM(42:2)	No	0.601243	0.9432	1	-0.05678	0.1048	0.5416	9	0.680339	0.1673
SM(42:2)+Na	No	0.457423	0.8777	1	-0.1223	0.1575	0.7764	9	0.61368	0.2121
SM(42:2)+K	No	0.463027	0.9205	1	-0.07953	0.1038	0.7665	9	0.61368	0.2121
PC(40:7)+Na	No	0.834696	0.9697	1	-0.03035	0.1413	0.2148	9	0.80772	0.09274
LPC(18:0)+Na	No	0.102646	0.7916	1	-0.2084	0.1147	1.817	9	0.323336	0.4903
PC(38:5)+Na	No	0.264239	0.8418	1	-0.1582	0.1329	1.191	9	0.478397	0.3202
PC(34:2)+Na	No	0.266802	1.308	1	0.3083	0.2604	1.184	9	0.478397	0.3202
PC(34:2)	No	0.593368	1.087	1	0.08668	0.1566	0.5536	9	0.67801	0.1688
PC(34:1)	No	0.432506	0.9661	1	-0.03388	0.04124	0.8216	9	0.608546	0.2157
GM3(38:1)	No	0.261149	0.8452	1	-0.1548	0.1291	1.199	9	0.478397	0.3202
GM1(38:1)	No	0.795273	0.9855	1	-0.01447	0.05414	0.2673	9	0.802047	0.0958
GD1+Na-2H(38:1)	No	0.888592	0.9922	1	-0.007786	0.05403	0.1441	9	0.815476	0.08859
GM1(36:1)	No	0.280646	0.2741	1	-0.7259	0.6324	1.148	9	0.488198	0.3114
GM2(36:1)	No	0.192278	0.7895	1	-0.2105	0.1494	1.41	9	0.422884	0.3738
GM3(36:1)	No	0.14244	0.8269	1	-0.1731	0.1077	1.607	9	0.40855	0.3888
GD1+K-2H(38:1)	No	0.308348	1.081	1	0.08142	0.0754	1.08	9	0.4923	0.3078
GD1+Na-2H(36:1)	No	0.306358	0.5779	1	-0.4221	0.3892	1.084	9	0.4923	0.3078
GD1+K-2H(36:1)	No	0.168342	0.5445	1	-0.4555	0.3041	1.498	9	0.422884	0.3738
GM3(40:1)	No	0.961949	0.9927	1	-0.007323	0.1493	0.04905	9	0.841423	0.07499
GD1(36:1)	No	0.239	0.6465	1	-0.3535	0.2803	1.261	9	0.463051	0.3344
GD1(38:1)	No	0.860399	1.014	1	0.01411	0.07797	0.181	9	0.810491	0.09125
SHexCer(d36:1)	No	0.105852	0.7104	1	-0.2896	0.1612	1.797	9	0.32466	0.4886
SHexCer(t38:1)	No	0.050821	0.7971	1	-0.2029	0.09009	2.252	9	0.191071	0.7188
SHexCer(d40:1)	No	0.838559	0.988	1	-0.01204	0.05739	0.2097	9	0.80772	0.09274
SHexCer(t40:1)	No	0.217696	0.949	1	-0.05102	0.0385	1.325	9	0.437457	0.3591
SHexCer(d42:2)	No	0.581308	1.004	1	0.004258	0.007443	0.572	9	0.670807	0.1734
SHexCer(d43:2)	No	0.541092	0.9037	1	-0.09628	0.1516	0.6352	9	0.65224	0.1856
SHexCer(t42:2)	No	0.570293	0.9629	1	-0.03711	0.06299	0.5891	9	0.664677	0.1774
SHexCer(t42:1)	No	0.465701	0.9718	1	-0.02818	0.03699	0.7618	9	0.61368	0.2121
SHexCer(d44:2)	No	0.846387	1.012	1	0.01175	0.05892	0.1994	9	0.808578	0.09228
SHexCer(t44:2)	No	0.884311	1.012	1	0.01165	0.07784	0.1497	9	0.815476	0.08859
CerP(36:1)	Yes	0.006787	0.7538	1	-0.2462	0.07048	3.494	9	0.032961	1.482
LPI(18:0)	No	0.485806	0.8097	1	-0.1903	0.2619	0.7268	9	0.622205	0.2061
PA(34:2)	No	0.767548	0.9525	1	-0.04753	0.156	0.3047	9	0.798729	0.0976
PA(32:0)	No	0.019477	1.341	1	0.3411	0.1202	2.838	9	0.078276	1.106
PA(34:1)	No	0.566224	1.082	1	0.08185	0.1375	0.5954	9	0.664677	0.1774
PA(36:4)	No	0.986466	0.9968	1	-0.003156	0.181	0.01744	9	0.845387	0.07294
PA(36:2)	No	0.261254	1.135	1	0.1349	0.1125	1.199	9	0.478397	0.3202
PA(36:1)	No	0.536688	0.9306	1	-0.06935	0.108	0.6423	9	0.65224	0.1856
PA(38:4)	No	0.901146	1.018	1	0.01846	0.1445	0.1278	9	0.81817	0.08716
PA(40:6)	No	0.473884	1.069	1	0.06887	0.09215	0.7474	9	0.61368	0.2121
PS(34:1)	No	0.405433	0.9434	1	-0.05656	0.0648	0.8728	9	0.605811	0.2177
PS(36:2)	No	0.799018	0.9897	1	-0.01029	0.03922	0.2623	9	0.802047	0.0958
PS(38:6)	No	0.978476	0.9899	1	-0.01008	0.3632	0.02774	9	0.844751	0.07327
PS(38:4)	No	0.630748	0.9787	1	-0.02132	0.04285	0.4975	9	0.706863	0.1507
PS(40:7)	No	0.798802	0.9837	1	-0.01629	0.06203	0.2626	9	0.802047	0.0958
PS(40:6)	No	0.905568	0.9955	1	-0.00449	0.0368	0.122	9	0.81817	0.08716
PI(36:4)	No	0.075474	1.162	1	0.1622	0.08072	2.009	9	0.255932	0.5919
PI(36:2)	No	0.181527	1.368	1	0.3685	0.2545	1.448	9	0.422884	0.3738
PI(38:5)	Yes	0.004914	1.108	1	0.1082	0.02924	3.701	9	0.027273	1.564
PI(38:4)	No	0.691214	1.01	1	0.01024	0.02496	0.4103	9	0.732373	0.1353
PI(40:6)	No	0.335092	1.083	1	0.08311	0.08161	1.018	9	0.527769	0.2776
PE O-34:2	No	0.438111	0.8979	1	-0.1021	0.1259	0.8113	9	0.608546	0.2157
PE O-36:3	No	0.213034	0.8871	1	-0.1129	0.08423	1.34	9	0.435598	0.3609
PE O-36:2	No	0.967402	0.9965	1	-0.003519	0.08374	0.04202	9	0.841423	0.07499
PE-NMe2(32:0)	No	0.091599	1.299	1	0.2989	0.1583	1.888	9	0.296551	0.5279
PE(38:4)	No	0.812026	1.013	1	0.01286	0.05251	0.2449	9	0.802047	0.0958
PE (O-40:8)	No	0.295253	0.8848	1	-0.1152	0.1037	1.111	9	0.489877	0.3099
PE O-38-5	No	0.684165	1.021	1	0.02124	0.05055	0.4202	9	0.732373	0.1353
PE(38:1)	No	0.178888	0.8229	1	-0.1771	0.1215	1.458	9	0.422884	0.3738
PE(34:1)	No	0.076856	1.25	1	0.2503	0.1253	1.998	9	0.255932	0.5919
PE(36:4)/PE O-36-5	No	0.193213	1.239	1	0.2389	0.1699	1.406	9	0.422884	0.3738
PE(38:5)/PE O-38-6	No	0.434559	1.099	1	0.09884	0.1209	0.8179	9	0.608546	0.2157
PE(38:2)/PE-NMe2 36:2	No	0.493512	0.9007	1	-0.09933	0.1392	0.7137	9	0.625205	0.204
PE O-40:7	No	0.464956	1.023	1	0.02326	0.03048	0.7631	9	0.61368	0.2121
PE(40:6)/PE O-40:7	No	0.469431	0.977	1	-0.023	0.03045	0.7552	9	0.61368	0.2121
PE(40:7)	No	0.928303	1.004	1	0.003918	0.04234	0.09253	9	0.828904	0.0815
PE(36:2)	No	0.285378	1.162	1	0.1622	0.1428	1.136	9	0.489129	0.3106
CL(72:4)	No	0.687457	1.169	1	0.1689	0.4064	0.4156	9	0.732373	0.1353
CL(72:5)	No	0.058349	0.8439	1	-0.1561	0.072	2.168	9	0.210703	0.6763
CL(72:6)	No	0.150634	0.8729	1	-0.1271	0.08089	1.571	9	0.413435	0.3836
CL(72:7)	No	0.1542	1.19	1	0.1902	0.1223	1.556	9	0.413435	0.3836
CL(72:8)	No	0.032129	1.428	1	0.428	0.169	2.532	9	0.124823	0.9037
CL(72:9)	No	0.15608	1.401	1	0.4015	0.2594	1.548	9	0.413435	0.3836
CL(74:7)	Yes	0.00246	0.7002	1	-0.2998	0.07212	4.157	9	0.01593	1.798
CL(74:8)	Yes	0.002308	0.8015	1	-0.1985	0.04726	4.2	9	0.015821	1.801
CL(74:9)	No	0.298424	0.8369	1	-0.1631	0.1478	1.104	9	0.489877	0.3099
CL(74:10)	No	0.864554	1.03	1	0.0302	0.172	0.1755	9	0.810491	0.09125
CL(76:9)	No	0.869252	1.012	1	0.01213	0.07164	0.1694	9	0.810491	0.09125
CL(76:10)	No	0.017056	0.789	1	-0.211	0.07227	2.919	9	0.070997	1.149
CL(76:11)	Yes	0.000554	0.7797	1	-0.2203	0.04225	5.214	9	0.005409	2.267
CL(76:12)	No	0.345922	0.8081	1	-0.1919	0.1929	0.9946	9	0.532988	0.2733
CL(78:12)	Yes	0.000743	0.7954	1	-0.2046	0.04096	4.996	9	0.006658	2.177
CL(78:13)	Yes	0.002042	0.769	1	-0.231	0.05393	4.283	9	0.015821	1.801
CL(78:14)	No	0.947846	1.009	1	0.009044	0.1345	0.06726	9	0.836905	0.07732
PG(34:1)/BMP(36:1)	No	0.276344	0.9074	1	-0.09263	0.07994	1.159	9	0.487999	0.3116
PG(34:1)/BMP(36:1)	No	0.666322	1.047	1	0.04664	0.1046	0.4457	9	0.732373	0.1353

## Sheet: Lipid comparison of str and cb
Lipids detected in the striatum (182)	Lipids with significant changes in the striatum (105)	Lipids detected in the cerebellum (136)	Lipids with significant changes in the striatum also detected in the cerebellum (88)	Lipids changed significantly in the cerebellum (24/26)
CerP(36:1)	CerP(36:1)	CerP(36:1)	CerP(36:1)	CerP(36:1)
CL(66:2)	CL(72:4)	CL(72:4)	CL(72:4)	CL(74:7)
CL(68:4)	CL(72:5)	CL(72:5)	CL(72:5)	CL(74:8)
CL(68:5)	CL(72:6)	CL(72:6)	CL(72:6)	CL(76:11)
CL(68:6)	CL(72:7)	CL(72:7)	CL(72:7)	CL(78:12)
CL(72:4)	CL(72:8)	CL(72:8)	CL(72:8)	CL(78:13)
CL(72:5)	CL(72:9)	CL(72:9)	CL(72:9)	LPC(18:1)
CL(72:6)	CL(74:10)	CL(74:10)	CL(74:10)	PA(34:2)+K
CL(72:7)	CL(74:11)	CL(74:7)	CL(74:7)	PA(36:1)+K
CL(72:8)	CL(74:7)	CL(74:8)	CL(74:8)	PC(30:0)
CL(72:9)	CL(74:8)	CL(74:9)	CL(76:10)	PC(30:0)+K
CL(74:10)	CL(76:10)	CL(76:10)	CL(76:11)	PC(32:0)
CL(74:11)	CL(76:11)	CL(76:11)	CL(76:12)	PC(32:0)+K
CL(74:7)	CL(76:12)	CL(76:12)	CL(76:9)	PC(32:0)+Na
CL(74:8)	CL(76:9)	CL(76:9)	CL(78:12)	PC(32:0)+NOR
CL(74:9)	CL(78:12)	CL(78:12)	CL(78:13)	PC(32:1)
CL(76:10)	CL(78:13)	CL(78:13)	CL(78:14)	PC(32:1)+K
CL(76:11)	CL(78:14)	CL(78:14)	GD1+K-2H(38:1)	PC(32:1)+Na
CL(76:12)	GD1+K-2H(38:1)	GD1(36:1)	GD1+Na-2H(36:1)	PC(32:1)+NOR+H
CL(76:9)	GD1+Na-2H(36:1)	GD1(38:1)	GD1+Na-2H(38:1)	PC(34:1)+NOR
CL(78:12)	GD1+Na-2H(38:1)	GD1+K-2H(36:1)	GM1(36:1)	PC(36:1)
CL(78:13)	GM1(36:1)	GD1+K-2H(38:1)	GM1(38:1)	PC(36:1)+K
CL(78:14)	GM1(38:1)	GD1+Na-2H(36:1)	GM2(36:1)	PI(38:5)
GD1(36:1)	GM1(40:1)	GD1+Na-2H(38:1)	GM3(36:1)	SM(36:1)
GD1(38:1)	GM2(36:1)	GM1(36:1)	GM3(38:1)	SM(36:1)+K
GD1+K-2H(36:1)	GM3(36:1)	GM1(38:1)	GM3(40:1)	SM(36:1)+Na
GD1+K-2H(38:1)	GM3(38:1)	GM2(36:1)	LPC(18:0)
GD1+Na-2H(36:1)	GM3(40:1)	GM3(36:1)	LPC(18:0)+K
GD1+Na-2H(38:1)	LPC O-18:2	GM3(38:1)	LPC(18:0)+Na
GD3(44:1)	LPC O-18:2+Na	GM3(40:1)	LPC(18:1)
GM1(36:1)	LPC(18:0)	LPC(18:0)	LPC(18:1)+K
GM1(36:2)	LPC(18:0)+K	LPC(18:0)+K	LPC(18:2)
GM1(38:1)	LPC(18:0)+Na	LPC(18:0)+Na	PA(32:0)
GM1(40:1)	LPC(18:1)	LPC(18:1)	PA(34.1)
GM1+K-2H(36:1)	LPC(18:1)+K	LPC(18:1)+K	PA(34:2)
GM2(36:1)	LPC(18:2)	LPC(18:2)	PA(34:2)+K
GM2(38:1)	LPC(18:2)+K	LPI(18:0)	PA(36:1)
GM3(36:1)	LPC(O-18:2)+K	PA(32:0)	PA(36:1)+K
GM3(38:1)	PA(32:0)	PA(34:1)	Palmitoylcarnitine
GM3(40:1)	PA(34.1)	PA(34:2)	PC(30:0)
GT3(38:1)	PA(34:2)	PA(34:2)+K	PC(30:0)+K
LPA(16:0)	PA(34:2)+K	PA(36:1)	PC(30:0)+Na
LPA(18:0)	PA(36:1)	PA(36:1)+K	PC(32:0)
LPA(18:1)	PA(36:1)+K	PA(36:2)	PC(32:0)+K
LPC O-18:2	Palmitoylcarnitine	PA(36:2)+Na	PC(32:0)+Na
LPC O-18:2+Na	PC(30:0)	PA(36:4)	PC(32:0)+NOR
LPC(16:0)	PC(30:0)+K	PA(38:4)	PC(32:1)
LPC(16:0)+K	PC(30:0)+Na	PA(40:6)	PC(32:1)+K
LPC(18:0)	PC(32:0)	Palmitoylcarnitine	PC(32:1)+Na
LPC(18:0)+K	PC(32:0)+K	PC 38:5	PC(34:1)+K
LPC(18:0)+Na	PC(32:0)+Na	PC(30:0)	PC(34:2)
LPC(18:1)	PC(32:0)+NOR	PC(30:0)+K	PC(34:2)+K
LPC(18:1)+K	PC(32:1)	PC(30:0)+Na	PC(36:1)
LPC(18:2)	PC(32:1)+K	PC(32:0)	PC(36:1)+K
LPC(18:2)+K	PC(32:1)+Na	PC(32:0)+K	PC(36:1)+Na
LPC(O-18:2)+K	PC(32:1)+NOR	PC(32:0)+Na	PC(36:2)
LPE(16:0)	PC(34:1)+K	PC(32:0)+NOR	PC(36:2)+K
LPE(18:0)	PC(34:2)	PC(32:1)	PC(36:4)+Na
LPE(18:1)	PC(34:2)+K	PC(32:1)+K	PC(38:4)+K
LPI(16:0)	PC(36:1)	PC(32:1)+Na	PC(38:4)+Na
LPI(18:0)	PC(36:1)+K	PC(32:1)+NOR+H	PC(38:5)+K
LPS(20:4)	PC(36:1)+Na	PC(34:1)	PC(38:5)+Na
PA(32:0)	PC(36:2)	PC(34:1)+K	PC(38:6)+K
PA(34.1)	PC(36:2)+K	PC(34:1)+NOR	PC(38:6)+Na
PA(34:1)+K	PC(36:4)+Na	PC(34:2)	PC(40:6)
PA(34:2)	PC(38:4)+K	PC(34:2)+K	PC(40:6)+K
PA(34:2)+K	PC(38:4)+Na	PC(34:2)+Na	PC(40:6)+Na
PA(36:1)	PC(38:5)	PC(36:1)	PC(40:7)+K
PA(36:1)+K	PC(38:5)+K	PC(36:1)+K	PC(40:7)+Na
PA(36:2)	PC(38:5)+Na	PC(36:1)+Na	PC(O-32:0)
PA(36:2)+K	PC(38:6)+K	PC(36:2)	PE(34:1)
PA(36:2)+Na	PC(38:6)+Na	PC(36:2)+K	PE(38:1)
PA(36:4)	PC(40:6)	PC(36:4)+K	PE-NMe2(32:0)
PA(38:4)	PC(40:6)+K	PC(36:4+Na)	PI(36:4)
PA(40:6)	PC(40:6)+Na	PC(38:4)+K	PI(38:5)
Palmitoylcarnitine	PC(40:7)+K	PC(38:4)+Na	PS(34:1)
PC(20:1)	PC(40:7)+Na	PC(38:5)+K	PS(38:4)
PC(30:0)	PC(O-32:0)	PC(38:5)+Na	PS(38:6)
PC(30:0)+K	PC(O-32:0)+K	PC(38:6)+K	SHexCer(d36:1)
PC(30:0)+Na	PC(O-32:0)+Na	PC(38:6)+Na	SHexCer(t44:2)
PC(32:0)	PE(34:1)	PC(40:6)	SM(34:1)
PC(32:0)+K	PE(36:4)	PC(40:6)+K	SM(34:1)+K
PC(32:0)+Na	PE(38:1)	PC(40:6)+Na	SM(34:1)+Na
PC(32:0)+NOR	PE(38:2)	PC(40:7)+K	SM(36:1)
PC(32:1)	PE(38:5)	PC(40:7)+Na	SM(36:1)+K
PC(32:1)+K	PE-Cer(40:1)	PC(O-32:0)	SM(36:1)+Na
PC(32:1)+Na	PE-NMe2(32:0)	PE (O-40:8)	SM(36:2)+K
PC(32:1)+NOR	PI(36:4)	PE O-34:2	SM(36:2)+Na
PC(34:1)	PI(38:5)	PE O-36:2
PC(34:1)	PI(38:6)	PE O-36:3
PC(34:1)+K	PS(34:1)	PE O-38-5
PC(34:1)+NOR	PS(36:4)	PE O-40:7
PC(34:2)	PS(38:4)	PE(34:1)
PC(34:2)+K	PS(38:6)	PE(36:2)
PC(34:2)+Na	SHexCer(d36:1)	PE(36:4)/PE O-36-5
PC(34:2)+Na	SHexCer(t44:2)	PE(38:1)
PC(36:1)	SM(34:1)	PE(38:2)/PE-NMe2 36:2
PC(36:1)+K	SM(34:1)+K	PE(38:4)
PC(36:1)+Na	SM(34:1)+Na	PE(38:5)/PE O-38-6
PC(36:2)	SM(36:1)	PE(40:6)/PE O-40:7
PC(36:2)+K	SM(36:1)+K	PE(40:7)
PC(36:4)+K	SM(36:1)+Na	PE-NMe2(32:0)
PC(36:4)+Na	SM(36:1)-CH3	PG(34:1)/BMP(36:1)
PC(38:4)+K	SM(36:2)+K	PG(34:1)/BMP(36:1)
PC(38:4)+Na	SM(36:2)+Na	PI(36:2)
PC(38:5)		PI(36:4)
PC(38:5)+K		PI(38:4)
PC(38:5)+Na		PI(38:5)
PC(38:6)		PI(40:6)
PC(38:6)+K		PS(34:1)
PC(38:6)+Na		PS(36:2)
PC(40:6)		PS(38:4)
PC(40:6)+K		PS(38:6)
PC(40:6)+Na		PS(40:6)
PC(40:7)+K		PS(40:7)
PC(40:7)+Na		SHexCer(d36:1)
PC(O-32:0)		SHexCer(d40:1)
PC(O-32:0)+K		SHexCer(d42:2)
PC(O-32:0)+Na		SHexCer(d43:2)
PE(34:1)		SHexCer(d44:2)
PE(36:1)		SHexCer(t38:1)
PE(36:2)		SHexCer(t40:1)
PE(36:4)		SHexCer(t42:1)
PE(38:1)		SHexCer(t42:2)
PE(38:2)		SHexCer(t44:2)
PE(38:4)		SM(34:1)
PE(38:5)		SM(34:1)+K
PE(38:6)		SM(34:1)+Na
PE(40:6)		SM(36:1)
PE(40:7)		SM(36:1)+K
PE-Cer(40:1)		SM(36:1)+Na
PE-NMe2(32:0)		SM(36:2)+K
PEp(36:1)		SM(36:2)+Na
PEp(36:2)		SM(42:2)
PEp(38:4)		SM(42:2)+K
PEp(40:6)		SM(42:2)+Na
PG(34:1)
PI(36:2)
PI(36:4)
PI(38:4)
PI(38:5)
PI(38:6)
PI(40:6)
PIP(38:4)
PIP2(38:4)
PnE(36:1)
PS(34:1)
PS(36:1)
PS(36:2)
PS(36:4)
PS(38:4)
PS(38:6)
PS(40:6)
PS(40:7)
SHexCee(t40:1)
SHexCer(42:1)
SHexCer(d36:1)
SHexCer(d40:1)
SHexCer(d42:0)
SHexCer(d42:2)
SHexCer(d43:2)
SHexCer(d44:2)
SHexCer(t36:1)
SHexCer(t38:1)
SHexCer(t42:1)
SHexCer(t42:2)
SHexCer(t43:2)
SHexCer(t44:2)
SM (42:2)+K
SM(34:1)
SM(34:1)+K
SM(34:1)+Na
SM(36:1)
SM(36:1)+K
SM(36:1)+Na
SM(36:1)-CH3
SM(36:2)
SM(36:2)+K
SM(36:2)+Na
SM(42:2)
Stearoylcarnitine

## Sheet: Change direction and amplitude
	Overlapping significantly changed lipids	Changing directions in the striatum			Changing directions in the cerebellum
		p value	Mean of cKO	Mean of WT	p value	Mean of cKO	Mean of WT
	CerP(36:1)	1.3e-05	0.7942	1	0.006787	0.7538	1
	CL(74:7)	1.5e-05	0.5795	1	0.00246	0.7002	1
	CL(74:8)	9.9e-05	0.634	1	0.002308	0.8015	1
	CL(76:11)	1.4e-05	0.5893	1	0.000554	0.7797	1
	CL(78:12)	<0,000001	0.4247	1	0.000743	0.7954	1
	CL(78:13)	<0,000001	0.3867	1	0.002042	0.769	1
	LPC(18:1)	5e-06	0.8068	1	0.005485	0.7412	1
	PA(34:2)+K	8e-06	2.453	1	0.000153	8.705	1
	PA(36:1)+K	1e-06	0.5479	1	0.007901	0.7854	1
	PC(30:0)	4e-06	2.074	1	0.000849	2.422	1
	PC(30:0)+K	2e-06	1.984	1	0.005262	2.168	1
	PC(32:0)	0.000155	1.296	1	0.000155	1.184	1
	PC(32:0)+K	<0,000001	1.236	1	3e-05	1.24	1
	PC(32:0)+Na	4e-06	1.217	1	0.003606	1.197	1
	PC(32:0)+NOR	4.3e-05	1.294	1	5e-06	1.204	1
	PC(32:1)	<0,000001	2.911	1	7.7e-05	2.397	1
	PC(32:1)+K	<0,000001	2.728	1	2e-06	2.436	1
	PC(32:1)+Na	<0,000001	2.73	1	0.00229	2.017	1
	PC(36:1)	4.3e-05	0.7561	1	0.000557	0.8295	1
	PC(36:1)+K	<0,000001	0.7153	1	0.000163	0.8202	1
	PI(38:5)	0.000371	1.176	1	0.004914	1.108	1
	SM(36:1)	0.003112	0.7992	1	2e-06	0.7814	1
	SM(36:1)+K	<0,000001	0.764	1	1.5e-05	0.835	1
	SM(36:1)+Na	<0,000001	0.7408	1	0.009868	0.87	1
						Increased lipids
						Decreased lipids
