# Supplementary material for: Prosaposin maintains lipid homeostasis in dopamine neurons and counteracts experimental parkinsonism in rodents
Source: Nat Commun. 2023 Sep 19;14:5804. doi: 10.1038/s41467-023-41539-5 (PMC10509278; doi:10.1038/s41467-023-41539-5)
Supplement: Supplementary file 6 — Supplementary Data 3 [file 41467_2023_41539_MOESM6_ESM.xlsx]

## Sheet: Hipp
	Lipids	Discovery?	P value	Mean of KO	Mean of WT	Difference	SE of difference	t ratio	df	q value	-log10(q value)
	LPA(16:0)	No	0.6851	0.9181	1	-0.08193	0.1948	0.4206	8	>0,999999	0
	LPA(18:1)	No	0.616138	0.9004	1	-0.09963	0.1911	0.5215	8	>0,999999	0
	LPA(18:0)	No	0.485997	0.9079	1	-0.0921	0.1261	0.7304	8	>0,999999	0
	LPE(16:0)	No	0.935928	0.9928	1	-0.007221	0.08705	0.08295	8	>0,999999	0
	LPE(18:1)	No	0.88702	1.011	1	0.01095	0.07467	0.1467	8	>0,999999	0
	LPE(18:0)	No	0.986786	1.001	1	0.0005292	0.03097	0.01709	8	>0,999999	0
	LPS(20:4)	No	0.913793	0.976	1	-0.02401	0.2149	0.1117	8	>0,999999	0
	LPI(16:0)	No	0.749217	0.9671	1	-0.03288	0.09937	0.3309	8	>0,999999	0
	LPI(18:0)	No	0.803996	1.017	1	0.01652	0.06438	0.2566	8	>0,999999	0
	CerP(36:1)	No	0.598293	0.9468	1	-0.05323	0.09705	0.5485	8	>0,999999	0
	PA(32:0)	No	0.397456	0.9467	1	-0.05326	0.05958	0.8939	8	>0,999999	0
	PA(34:2)	No	0.492658	0.8775	1	-0.1225	0.1704	0.7189	8	>0,999999	0
	PA(34.1)	No	0.451409	0.9465	1	-0.05354	0.06763	0.7916	8	>0,999999	0
	PA(36:4)	No	0.127252	0.9179	1	-0.08215	0.04828	1.702	8	>0,999999	0
	PA(36:2)	No	0.493532	0.932	1	-0.06799	0.09478	0.7174	8	>0,999999	0
	PnE(36:1)	No	0.583542	1.032	1	0.03177	0.05561	0.5712	8	>0,999999	0
	PA(36:1)	No	0.452072	0.957	1	-0.04299	0.05439	0.7904	8	>0,999999	0
	SM(35:1)	No	0.859097	0.9897	1	-0.01029	0.05615	0.1833	8	>0,999999	0
	PE(34:1)	No	0.931427	0.9966	1	-0.003422	0.03854	0.0888	8	>0,999999	0
	PE-NMe2(32:0)	No	0.850871	0.9908	1	-0.009165	0.0472	0.1942	8	>0,999999	0
	PA(38:4)	No	0.399323	0.9697	1	-0.03026	0.03399	0.8902	8	>0,999999	0
	PEp(36:2)	No	0.556983	1.052	1	0.05166	0.0843	0.6129	8	>0,999999	0
	PEp(36:1)	No	0.353231	1.089	1	0.08856	0.08986	0.9855	8	>0,999999	0
	PE(36:4)	No	0.973626	0.9981	1	-0.001943	0.05697	0.03411	8	>0,999999	0
	PE(36:2)	No	0.695262	1.026	1	0.02584	0.06362	0.4062	8	>0,999999	0
	PE(36:1)	No	0.473989	1.049	1	0.0488	0.06495	0.7513	8	>0,999999	0
	PA(40:6)	No	0.792824	0.9868	1	-0.01321	0.04864	0.2716	8	>0,999999	0
	PG(34:1)	No	0.236605	1.064	1	0.06355	0.04967	1.279	8	>0,999999	0
	PE(O-38:5)	No	0.423499	1.045	1	0.04467	0.05296	0.8434	8	>0,999999	0
	PS(34:1)	No	0.805098	1.014	1	0.01378	0.05404	0.2551	8	>0,999999	0
	PE(38:6)	No	0.55883	1.039	1	0.03939	0.06458	0.6099	8	>0,999999	0
	PE(38:5)	No	0.581941	1.031	1	0.03147	0.05485	0.5737	8	>0,999999	0
	PE(38:4)	No	0.828735	1.012	1	0.01218	0.05448	0.2235	8	>0,999999	0
	PE(38:2)	No	0.821066	0.9912	1	-0.008832	0.03779	0.2337	8	>0,999999	0
	PE(O-40:8)	No	0.697867	1.022	1	0.02223	0.05522	0.4025	8	>0,999999	0
	PE(38:1)	No	0.269081	1.074	1	0.07436	0.06262	1.188	8	>0,999999	0
	PEp(40:6)	No	0.115291	1.073	1	0.07272	0.04116	1.767	8	>0,999999	0
	PS(36:4)	No	0.865122	0.9882	1	-0.01179	0.06725	0.1754	8	>0,999999	0
	PS(36:2)	No	0.790017	1.015	1	0.01487	0.05399	0.2754	8	>0,999999	0
	PE(40:7)	No	0.467319	1.042	1	0.04166	0.05459	0.7631	8	>0,999999	0
	PS(36:1)	No	0.743546	1.027	1	0.02677	0.07904	0.3387	8	>0,999999	0
	PE(40:6)	No	0.136879	1.041	1	0.04096	0.02478	1.653	8	>0,999999	0
	PS(38:6)	No	0.575159	1.018	1	0.01784	0.03054	0.5842	8	>0,999999	0
	SHexCer(d36:1)	No	0.878543	0.9845	1	-0.01552	0.09836	0.1578	8	>0,999999	0
	PS(38:4)	No	0.927207	1.005	1	0.004746	0.05034	0.09428	8	>0,999999	0
	SHexCer(t36:1)	No	0.284213	0.9014	1	-0.09865	0.08595	1.148	8	>0,999999	0
	PS(40:7)	No	0.737615	0.9921	1	-0.007892	0.02275	0.3469	8	>0,999999	0
	PS(40:6)	No	0.539722	0.9772	1	-0.02282	0.03563	0.6406	8	>0,999999	0
	SHexCer(t38:1)	No	0.181964	0.9084	1	-0.09162	0.06268	1.462	8	>0,999999	0
	PI(36:4)	No	0.586528	0.9811	1	-0.01886	0.03328	0.5666	8	>0,999999	0
	PI(36:2)	No	0.704174	0.9753	1	-0.0247	0.06276	0.3936	8	>0,999999	0
	SHexCer(d40:1)	No	0.982469	0.9977	1	-0.002253	0.0994	0.02267	8	>0,999999	0
	SHexCer(t40:1)	No	0.335336	0.9427	1	-0.05726	0.05586	1.025	8	>0,999999	0
	PI(38:6)	No	0.065761	1.104	1	0.1038	0.04872	2.13	8	>0,999999	0
	PI(38:5)	No	0.283802	0.9737	1	-0.0263	0.02289	1.149	8	>0,999999	0
	PI(38:4)	No	0.136558	1.02	1	0.01969	0.0119	1.655	8	>0,999999	0
	SHexCer(d42:2)	No	0.955522	0.9943	1	-0.005672	0.09856	0.05755	8	>0,999999	0
	SHexCer(d42:1)	No	0.798804	1.034	1	0.03384	0.1284	0.2635	8	>0,999999	0
	SHexCer(d42:0)	No	0.530019	0.9631	1	-0.03685	0.05615	0.6564	8	>0,999999	0
	SHexCer(d43:2)	No	0.990888	1.001	1	0.001026	0.0871	0.01178	8	>0,999999	0
	SHexCer(t42:2)	No	0.430366	0.9368	1	-0.06316	0.07605	0.8305	8	>0,999999	0
	SHexCer(t42:1)	No	0.39001	0.9394	1	-0.06059	0.06667	0.9088	8	>0,999999	0
	PI(40:6)	No	0.056684	1.108	1	0.1083	0.04865	2.226	8	>0,999999	0
	SHexCer(d44:2)	No	0.783413	0.964	1	-0.03598	0.1266	0.2843	8	>0,999999	0
	SHexCer(t43:2)	No	0.112112	0.8727	1	-0.1273	0.07133	1.785	8	>0,999999	0
	SHexCer(t44:2)	No	0.131711	0.824	1	-0.176	0.1048	1.679	8	>0,999999	0
	PIP(38:4)	No	0.04731	0.8298	1	-0.1702	0.07267	2.341	8	>0,999999	0
	PIP2(38:4)	No	0.09332	0.7908	1	-0.2092	0.1099	1.904	8	>0,999999	0
	GM3(36:1)	No	0.769606	0.9816	1	-0.01845	0.06088	0.303	8	>0,999999	0
	GM3(38:1)	No	0.864611	1.028	1	0.02762	0.1568	0.1761	8	>0,999999	0
	GM3(40:1)	No	0.581388	1.079	1	0.07886	0.1373	0.5745	8	>0,999999	0
	GM2(36:1)	No	0.478329	0.9523	1	-0.04774	0.06419	0.7437	8	>0,999999	0
	GM2(38:1)	No	0.013862	1.331	1	0.3308	0.1054	3.137	8	>0,999999	0
	CL(72:8)	No	0.260427	0.8201	1	-0.1799	0.1485	1.211	8	>0,999999	0
	CL(72:7)	No	0.434353	1.08	1	0.08049	0.0978	0.823	8	>0,999999	0
	CL(72:6)	No	0.798775	1.029	1	0.02883	0.1094	0.2636	8	>0,999999	0
	CL(72:5)	No	0.955925	1.008	1	0.007632	0.1338	0.05702	8	>0,999999	0
	CL(72:4)	No	0.113361	1.184	1	0.1845	0.1038	1.778	8	>0,999999	0
	CL(72:3)	No	0.118882	1.294	1	0.2939	0.1683	1.746	8	>0,999999	0
	CL(74:11)	No	0.662723	0.9145	1	-0.08554	0.1889	0.4528	8	>0,999999	0
	CL(74:10)	No	0.673815	0.9805	1	-0.01949	0.04463	0.4368	8	>0,999999	0
	CL(74:9)	No	0.568134	1.034	1	0.03398	0.05708	0.5952	8	>0,999999	0
	CL(74:8)	No	0.70435	1.026	1	0.0259	0.06585	0.3933	8	>0,999999	0
	CL(74:7)	No	0.169348	1.105	1	0.105	0.06953	1.511	8	>0,999999	0
	CL(74:6)	No	0.123357	1.118	1	0.1185	0.06879	1.722	8	>0,999999	0
	CL(74:5)	No	0.507234	1.209	1	0.2092	0.3013	0.6942	8	>0,999999	0
	CL(76:12)	No	0.281761	0.8717	1	-0.1283	0.1112	1.154	8	>0,999999	0
	CL(76:11)	No	0.355797	0.9496	1	-0.05043	0.05146	0.98	8	>0,999999	0
	CL(76:10)	No	0.352339	0.9462	1	-0.05382	0.0545	0.9875	8	>0,999999	0
	CL(76:9)	No	0.061647	1.093	1	0.09282	0.04274	2.172	8	>0,999999	0
	CL(78:14)	No	0.664323	0.9171	1	-0.08288	0.184	0.4505	8	>0,999999	0
	CL(78:13)	No	0.639347	1.039	1	0.03918	0.08046	0.487	8	>0,999999	0
	CL(78:12)	No	0.292852	1.118	1	0.1178	0.1046	1.126	8	>0,999999	0
	CL(78:11)	No	0.27798	1.119	1	0.1194	0.1026	1.164	8	>0,999999	0
	GM1(36:2)	No	0.685954	0.9783	1	-0.02175	0.05185	0.4194	8	>0,999999	0
	GM1(36:1)	No	0.886023	1.008	1	0.008262	0.05583	0.148	8	>0,999999	0
	GM1(38:1)	No	0.46525	1.053	1	0.05257	0.06857	0.7668	8	>0,999999	0
	GM1+K-2H(36:1)	No	0.359869	1.057	1	0.0565	0.05818	0.9713	8	>0,999999	0
	GD3(44:1)	No	0.563376	1.617	1	0.6169	1.023	0.6027	8	>0,999999	0
	GM1(40:1)	No	0.833438	1.032	1	0.03223	0.1484	0.2173	8	>0,999999	0
	GT3(38:1)	No	0.860978	1.04	1	0.03963	0.2191	0.1809	8	>0,999999	0
	GD1(36:1)	No	0.781313	1.027	1	0.02655	0.09245	0.2871	8	>0,999999	0
	GD1+Na-2H(36:1)	No	0.835816	1.014	1	0.01371	0.06404	0.2141	8	>0,999999	0
	GD1(38:1)	No	0.450964	1.086	1	0.08626	0.1089	0.7924	8	>0,999999	0
	GD1+K-2H(36:1)	No	0.974568	1.002	1	0.002459	0.07475	0.03289	8	>0,999999	0
	GD1+Na-2H(38:1)	No	0.474189	1.066	1	0.06575	0.08755	0.751	8	>0,999999	0
	GD1+K-2H(38:1)	No	0.553549	1.05	1	0.04998	0.08083	0.6183	8	>0,999999	0
	LPC(16:0)	No	0.66629	0.9867	1	-0.01325	0.02961	0.4476	8	>0,999999	0
	LPC(18:2)	No	0.655739	1.086	1	0.08591	0.1856	0.4629	8	>0,999999	0
	LPC(18:1)	No	0.860183	0.9833	1	-0.01674	0.09204	0.1819	8	>0,999999	0
	LPC(18:0)	No	0.881218	1.014	1	0.01351	0.08759	0.1543	8	>0,999999	0
	LPC(16:0)+K	No	0.566603	0.9132	1	-0.08684	0.1453	0.5976	8	>0,999999	0
	LPC(p18:1)+K	No	0.000379	0.6806	1	-0.3194	0.05452	5.858	8	0.07052	1.152
	LPC(18:1)+K	No	0.526549	0.8728	1	-0.1272	0.1921	0.662	8	>0,999999	0
	PC(20:1)	No	0.063591	0.8035	1	-0.1965	0.09134	2.152	8	>0,999999	0
	SM(34:1)	No	0.537707	1.057	1	0.05697	0.08848	0.6438	8	>0,999999	0
	PC(30:0)	No	0.037744	0.9256	1	-0.07439	0.02992	2.486	8	>0,999999	0
	PA(34:2)+K	No	0.75657	1.049	1	0.04906	0.1529	0.3208	8	>0,999999	0
	PA(34:1)+K	No	0.354248	0.8381	1	-0.1619	0.1646	0.9833	8	>0,999999	0
	PC(31:0)	No	0.171855	0.8259	1	-0.1741	0.116	1.501	8	>0,999999	0
	PC(O-32:0)	No	0.379216	0.9408	1	-0.05924	0.06365	0.9307	8	>0,999999	0
	PA(36:2)+Na	No	0.60211	0.8714	1	-0.1286	0.237	0.5427	8	>0,999999	0
	SM(34:1)+Na	No	0.038869	1.58	1	0.5797	0.2349	2.467	8	>0,999999	0
	PC(30:0)+Na	No	0.585367	0.9096	1	-0.0904	0.159	0.5684	8	>0,999999	0
	SM(36:2)	No	0.753186	0.9912	1	-0.008793	0.02702	0.3255	8	>0,999999	0
	PC(32:2)	No	0.551799	1.125	1	0.1245	0.2005	0.6211	8	>0,999999	0
	SM(36:1)	No	0.592999	0.9791	1	-0.0209	0.03755	0.5566	8	>0,999999	0
	PC(32:1)	No	0.679171	1.007	1	0.00663	0.01545	0.4291	8	>0,999999	0
	PC(32:0)	No	0.312467	0.9767	1	-0.02329	0.0216	1.078	8	>0,999999	0
	PA(36:2)+K	No	0.403945	0.8486	1	-0.1514	0.1719	0.8811	8	>0,999999	0
	SM(36:1)+K	No	0.482033	0.8322	1	-0.1678	0.2276	0.7372	8	>0,999999	0
	SM(34:1)+K	No	0.822905	0.9532	1	-0.04682	0.2024	0.2313	8	>0,999999	0
	PC(30:0)+K	No	0.262836	0.8072	1	-0.1928	0.1601	1.204	8	>0,999999	0
	SM(37:1)	No	0.561764	0.8569	1	-0.1431	0.2364	0.6053	8	>0,999999	0
	PC(33:1)	No	0.38096	0.8883	1	-0.1117	0.1205	0.9272	8	>0,999999	0
	PC(33:0)	No	0.319704	0.8773	1	-0.1227	0.1156	1.061	8	>0,999999	0
	SM(36:2)+Na	No	0.763782	0.9354	1	-0.06458	0.2077	0.311	8	>0,999999	0
	SM(36:1)+Na	No	0.692594	0.9616	1	-0.0384	0.09367	0.41	8	>0,999999	0
	PC(32:1)+Na	No	0.639392	0.9109	1	-0.08912	0.183	0.4869	8	>0,999999	0
	PC(32:0)+Na	No	0.560705	0.9586	1	-0.04143	0.06826	0.607	8	>0,999999	0
	PC(34:1)	No	0.420497	1.015	1	0.01504	0.01772	0.8491	8	>0,999999	0
	SM(36:2)+K	No	0.456653	0.8929	1	-0.1071	0.137	0.7821	8	>0,999999	0
	SM(36:1)+K	No	0.479165	0.9223	1	-0.07769	0.1047	0.7422	8	>0,999999	0
	PC(32:1)+K	No	0.409335	0.9319	1	-0.06811	0.07824	0.8706	8	>0,999999	0
	PC(32:0)+K	No	0.357111	0.914	1	-0.08604	0.08805	0.9772	8	>0,999999	0
	PC(35:1)	No	0.463591	0.9118	1	-0.08824	0.1146	0.7697	8	>0,999999	0
	PC(34:2)+Na	No	0.855469	0.9762	1	-0.02382	0.1266	0.1881	8	>0,999999	0
	PC(36:4)	No	0.857368	1.062	1	0.06227	0.3355	0.1856	8	>0,999999	0
	PC(33:1)+K	No	0.695654	0.9373	1	-0.06274	0.1547	0.4056	8	>0,999999	0
	PC(36:2)	No	0.291634	1.044	1	0.04368	0.03869	1.129	8	>0,999999	0
	PC(36:1)	No	0.094077	1.081	1	0.0805	0.04239	1.899	8	>0,999999	0
	PC(36:0)	No	0.109715	1.078	1	0.07838	0.04357	1.799	8	>0,999999	0
	PC(34:2)+K	No	0.518257	0.9147	1	-0.0853	0.1262	0.6757	8	>0,999999	0
	PC(34:1)+K	No	0.516149	0.9414	1	-0.05865	0.08634	0.6792	8	>0,999999	0
	PC(38:7)	No	0.523055	0.9442	1	-0.05576	0.08349	0.6678	8	>0,999999	0
	PC(38:6)	No	0.687727	1.011	1	0.01147	0.02752	0.4169	8	>0,999999	0
	PC(36:2)+Na	No	0.756644	0.9893	1	-0.01074	0.03348	0.3207	8	>0,999999	0
	PC(36:1)+Na	No	0.351137	1.019	1	0.01898	0.01917	0.9901	8	>0,999999	0
	PC(36:0)+k	No	0.484194	1.017	1	0.0172	0.02345	0.7335	8	>0,999999	0
	SM(42:2)	No	0.899779	1.016	1	0.01628	0.1252	0.13	8	>0,999999	0
	PC(36:4)+K	No	0.257582	0.8978	1	-0.1022	0.08385	1.219	8	>0,999999	0
	PC(36:2)+K	No	0.619103	0.9507	1	-0.04932	0.09539	0.5171	8	>0,999999	0
	PC(36:1)+K	No	0.96669	0.9956	1	-0.004426	0.1027	0.04308	8	>0,999999	0
	PC(38:6)+Na	No	0.744067	0.9492	1	-0.05083	0.1504	0.338	8	>0,999999	0
	PC(36:0)+K	No	0.840056	0.9667	1	-0.03334	0.1599	0.2085	8	>0,999999	0
	PC(38:4)+Na	No	0.901293	1.006	1	0.006499	0.05076	0.128	8	>0,999999	0
	PC(40:6)	No	0.221188	1.053	1	0.05287	0.03985	1.327	8	>0,999999	0
	PC(38:6)+K	No	0.469431	0.9349	1	-0.06514	0.08578	0.7593	8	>0,999999	0
	PC(38:5)+K	No	0.358742	0.911	1	-0.08902	0.09143	0.9737	8	>0,999999	0
	PC(38:4)+K	No	0.589678	0.9507	1	-0.04932	0.08779	0.5617	8	>0,999999	0
	SM (42:2)+K	No	0.701904	0.914	1	-0.08602	0.2168	0.3968	8	>0,999999	0
	PC(40:6)+Na	No	0.879811	1.03	1	0.03005	0.1925	0.1561	8	>0,999999	0
	PC(40:7)+K	No	0.434401	0.8333	1	-0.1667	0.2025	0.8229	8	>0,999999	0
	PC(40:6)+K	No	0.832984	0.971	1	-0.02904	0.1333	0.2179	8	>0,999999	0
	PC(32:1)+NOR	No	0.435699	0.8374	1	-0.1626	0.1982	0.8205	8	>0,999999	0
	PC(32:0)+NOR	No	0.511973	0.8805	1	-0.1195	0.1742	0.6862	8	>0,999999	0
	PC(34:1)+NOR	No	0.596047	0.9096	1	-0.09041	0.1638	0.552	8	>0,999999	0

## Sheet: CPu
	Lipids	Discovery?	P value	Mean of KO	Mean of WT	Difference	SE of difference	t ratio	df	q value	-log10(q value)
	LPA(16:0)	No	0.746501	1.057	1	0.05663	0.1692	0.3346	8	0.99652	0.001514
	LPA(18:1)	No	0.657763	1.081	1	0.08108	0.1763	0.46	8	0.99652	0.001514
	LPA(18:0)	No	0.746809	1.038	1	0.03754	0.1123	0.3342	8	0.99652	0.001514
	LPE(16:0)	No	0.375906	1.116	1	0.1156	0.1233	0.9376	8	0.99652	0.001514
	LPE(18:1)	No	0.736467	0.9627	1	-0.03731	0.1071	0.3485	8	0.99652	0.001514
	LPE(18:0)	No	0.599488	1.024	1	0.02393	0.04378	0.5467	8	0.99652	0.001514
	LPS(20:4)	No	0.195852	0.7462	1	-0.2538	0.1799	1.411	8	0.99652	0.001514
	LPI(16:0)	No	0.477177	1.149	1	0.1492	0.2001	0.7457	8	0.99652	0.001514
	LPI(18:0)	No	0.338632	1.158	1	0.1582	0.1555	1.018	8	0.99652	0.001514
	CerP(36:1)	No	0.816497	1.021	1	0.02094	0.08732	0.2398	8	0.99652	0.001514
	PA(32:0)	No	0.923216	0.9945	1	-0.005543	0.05573	0.09947	8	0.99652	0.001514
	PA(34:2)	No	0.884508	1.015	1	0.01546	0.1031	0.15	8	0.99652	0.001514
	PA(34.1)	No	0.884227	1.006	1	0.005739	0.03818	0.1503	8	0.99652	0.001514
	PA(36:4)	No	0.70992	0.9876	1	-0.01236	0.03206	0.3855	8	0.99652	0.001514
	PA(36:2)	No	0.670591	1.038	1	0.03758	0.08514	0.4414	8	0.99652	0.001514
	PnE(36:1)	No	0.707678	1.014	1	0.0145	0.03731	0.3886	8	0.99652	0.001514
	PA(36:1)	No	0.811668	1.008	1	0.008222	0.03339	0.2463	8	0.99652	0.001514
	SM(35:1)	No	0.942344	1.003	1	0.003316	0.04444	0.07463	8	0.99652	0.001514
	PE(34:1)	No	0.52329	0.9917	1	-0.008279	0.01241	0.6674	8	0.99652	0.001514
	PE-NMe2(32:0)	No	0.492048	0.9815	1	-0.01845	0.02563	0.72	8	0.99652	0.001514
	PA(38:4)	No	0.665928	0.9867	1	-0.01329	0.02965	0.4482	8	0.99652	0.001514
	PEp(36:2)	No	0.879145	1.011	1	0.01053	0.06705	0.157	8	0.99652	0.001514
	PEp(36:1)	No	0.619883	1.025	1	0.02543	0.04929	0.5159	8	0.99652	0.001514
	PE(36:4)	No	0.672114	0.9936	1	-0.006383	0.01453	0.4392	8	0.99652	0.001514
	PE(36:2)	No	0.490169	0.9754	1	-0.02461	0.03403	0.7232	8	0.99652	0.001514
	PE(36:1)	No	0.695333	0.9895	1	-0.01052	0.0259	0.4061	8	0.99652	0.001514
	PA(40:6)	No	0.932764	1.005	1	0.004988	0.05729	0.08706	8	0.99652	0.001514
	PG(34:1)	No	0.02065	1.069	1	0.06913	0.02404	2.876	8	0.935949	0.02875
	PE(O-38:5)	No	0.291613	0.9774	1	-0.02261	0.02002	1.129	8	0.99652	0.001514
	PS(34:1)	No	0.440569	1.012	1	0.01219	0.01502	0.8115	8	0.99652	0.001514
	PE(38:6)	No	0.871538	0.9951	1	-0.004871	0.02917	0.167	8	0.99652	0.001514
	PE(38:5)	No	0.745862	0.9906	1	-0.009366	0.02792	0.3355	8	0.99652	0.001514
	PE(38:4)	No	0.165607	0.9743	1	-0.02573	0.01686	1.526	8	0.99652	0.001514
	PE(38:2)	No	0.718698	0.9929	1	-0.007059	0.01892	0.3732	8	0.99652	0.001514
	PE(O-40:8)	No	0.301307	0.9638	1	-0.03616	0.03272	1.105	8	0.99652	0.001514
	PE(38:1)	No	0.967108	1.002	1	0.001758	0.04132	0.04254	8	0.99652	0.001514
	PEp(40:6)	No	0.650603	1.016	1	0.0159	0.0338	0.4704	8	0.99652	0.001514
	PS(36:4)	No	0.205692	1.132	1	0.1322	0.09596	1.377	8	0.99652	0.001514
	PS(36:2)	No	0.716208	0.9753	1	-0.02467	0.0655	0.3767	8	0.99652	0.001514
	PE(40:7)	No	0.693148	0.9832	1	-0.01684	0.04115	0.4092	8	0.99652	0.001514
	PS(36:1)	No	0.653379	0.9676	1	-0.03237	0.06941	0.4664	8	0.99652	0.001514
	PE(40:6)	No	0.411289	1.011	1	0.01074	0.01239	0.8668	8	0.99652	0.001514
	PS(38:6)	No	0.279624	0.9611	1	-0.03891	0.03356	1.16	8	0.99652	0.001514
	SHexCer(d36:1)	No	0.856195	0.9839	1	-0.0161	0.08603	0.1872	8	0.99652	0.001514
	PS(38:4)	No	0.482258	0.9625	1	-0.0375	0.05089	0.7369	8	0.99652	0.001514
	SHexCer(t36:1)	No	0.681434	0.9647	1	-0.03527	0.08281	0.4259	8	0.99652	0.001514
	PS(40:7)	No	0.22094	0.9605	1	-0.03947	0.02973	1.328	8	0.99652	0.001514
	PS(40:6)	No	0.233615	0.9851	1	-0.01489	0.01155	1.288	8	0.99652	0.001514
	SHexCer(t38:1)	No	0.975292	0.9987	1	-0.001295	0.04053	0.03195	8	0.99652	0.001514
	PI(36:4)	No	0.550222	1.008	1	0.008216	0.01317	0.6236	8	0.99652	0.001514
	PI(36:2)	No	0.82089	0.9808	1	-0.01925	0.08227	0.234	8	0.99652	0.001514
	SHexCer(d40:1)	No	0.551548	1.025	1	0.02455	0.0395	0.6215	8	0.99652	0.001514
	SHexCer(t40:1)	No	0.878998	0.9917	1	-0.0083	0.05281	0.1572	8	0.99652	0.001514
	PI(38:6)	No	0.390026	1.065	1	0.06455	0.07103	0.9088	8	0.99652	0.001514
	PI(38:5)	No	0.581945	0.9858	1	-0.0142	0.02475	0.5737	8	0.99652	0.001514
	PI(38:4)	No	0.368851	1.012	1	0.01208	0.01269	0.9522	8	0.99652	0.001514
	SHexCer(d42:2)	No	0.809002	1.015	1	0.01522	0.06093	0.2498	8	0.99652	0.001514
	SHexCer(d42:1)	No	0.99652	1	1	0.0001753	0.03896	0.004499	8	0.99652	0.001514
	SHexCer(d42:0)	No	0.896162	0.9865	1	-0.01352	0.1004	0.1347	8	0.99652	0.001514
	SHexCer(d43:2)	No	0.874524	1.017	1	0.01729	0.1061	0.163	8	0.99652	0.001514
	SHexCer(t42:2)	No	0.683373	0.9618	1	-0.03819	0.09027	0.4231	8	0.99652	0.001514
	SHexCer(t42:1)	No	0.599845	0.9736	1	-0.02639	0.04832	0.5462	8	0.99652	0.001514
	PI(40:6)	No	0.055945	1.094	1	0.09436	0.04224	2.234	8	0.99022	0.004268
	SHexCer(d44:2)	No	0.559939	1.033	1	0.03348	0.05505	0.6082	8	0.99652	0.001514
	SHexCer(t43:2)	No	0.599544	0.9181	1	-0.0819	0.1498	0.5466	8	0.99652	0.001514
	SHexCer(t44:2)	No	0.901153	1.01	1	0.01027	0.08011	0.1282	8	0.99652	0.001514
	PIP(38:4)	No	0.118495	0.8043	1	-0.1957	0.1119	1.749	8	0.99652	0.001514
	PIP2(38:4)	No	0.36742	0.8425	1	-0.1575	0.1649	0.9553	8	0.99652	0.001514
	GM3(36:1)	No	0.478936	0.9685	1	-0.03149	0.04241	0.7426	8	0.99652	0.001514
	GM3(38:1)	No	0.439324	1.063	1	0.06315	0.07761	0.8138	8	0.99652	0.001514
	GM3(40:1)	No	0.588174	0.888	1	-0.112	0.1985	0.5641	8	0.99652	0.001514
	GM2(36:1)	No	0.285861	1.071	1	0.0707	0.06182	1.144	8	0.99652	0.001514
	GM2(38:1)	No	0.856714	0.9657	1	-0.03429	0.1839	0.1865	8	0.99652	0.001514
	CL(72:8)	No	0.282004	0.8257	1	-0.1743	0.1511	1.153	8	0.99652	0.001514
	CL(72:7)	No	0.966175	1.002	1	0.002261	0.05167	0.04375	8	0.99652	0.001514
	CL(72:6)	No	0.955896	1.005	1	0.005364	0.094	0.05706	8	0.99652	0.001514
	CL(72:5)	No	0.443305	0.8871	1	-0.1129	0.14	0.8064	8	0.99652	0.001514
	CL(72:4)	No	0.204214	1.161	1	0.1612	0.1166	1.382	8	0.99652	0.001514
	CL(72:3)	No	0.603775	0.8802	1	-0.1198	0.2219	0.5402	8	0.99652	0.001514
	CL(74:11)	No	0.075202	0.6858	1	-0.3142	0.1537	2.044	8	0.99652	0.001514
	CL(74:10)	No	0.753719	1.008	1	0.007711	0.02375	0.3247	8	0.99652	0.001514
	CL(74:9)	No	0.805181	0.9907	1	-0.009267	0.03635	0.255	8	0.99652	0.001514
	CL(74:8)	No	0.827852	0.9906	1	-0.009442	0.04202	0.2247	8	0.99652	0.001514
	CL(74:7)	No	0.0229	1.08	1	0.08034	0.02861	2.808	8	0.935949	0.02875
	CL(74:6)	No	0.03873	1.078	1	0.07766	0.03145	2.47	8	0.935949	0.02875
	CL(74:5)	No	0.963678	0.9827	1	-0.01734	0.3691	0.04698	8	0.99652	0.001514
	CL(76:12)	No	0.526757	0.9681	1	-0.03195	0.04828	0.6617	8	0.99652	0.001514
	CL(76:11)	No	0.538504	0.9727	1	-0.02726	0.04243	0.6425	8	0.99652	0.001514
	CL(76:10)	No	0.555789	0.975	1	-0.02499	0.04064	0.6148	8	0.99652	0.001514
	CL(76:9)	No	0.014597	1.095	1	0.095	0.03061	3.103	8	0.935949	0.02875
	CL(78:14)	No	0.218159	0.8926	1	-0.1074	0.08034	1.336	8	0.99652	0.001514
	CL(78:13)	No	0.984934	1.001	1	0.0007909	0.0406	0.01948	8	0.99652	0.001514
	CL(78:12)	No	0.075467	1.074	1	0.0742	0.03634	2.042	8	0.99652	0.001514
	CL(78:11)	No	0.09031	1.07	1	0.07025	0.03648	1.926	8	0.99652	0.001514
	GM1(36:2)	No	0.001997	0.952	1	-0.04801	0.01066	4.502	8	0.353432	0.4517
	GM1(36:1)	No	0.906735	0.9957	1	-0.004332	0.03583	0.1209	8	0.99652	0.001514
	GM1(38:1)	No	0.042852	1.06	1	0.05989	0.02491	2.405	8	0.935949	0.02875
	GM1+K-2H(36:1)	No	0.918224	1.004	1	0.003935	0.03713	0.106	8	0.99652	0.001514
	GD3(44:1)	No	0.6644	0.7112	1	-0.2888	0.6412	0.4504	8	0.99652	0.001514
	GM1(40:1)	No	0.605342	0.8795	1	-0.1205	0.2241	0.5378	8	0.99652	0.001514
	GT3(38:1)	No	0.673736	0.9316	1	-0.06843	0.1566	0.4369	8	0.99652	0.001514
	GD1(36:1)	No	0.402522	0.9616	1	-0.03842	0.04346	0.8839	8	0.99652	0.001514
	GD1+Na-2H(36:1)	No	0.90656	1.009	1	0.008577	0.0708	0.1212	8	0.99652	0.001514
	GD1(38:1)	No	0.839731	1.015	1	0.0153	0.07325	0.2089	8	0.99652	0.001514
	GD1+K-2H(36:1)	No	0.84357	0.9877	1	-0.01229	0.0603	0.2038	8	0.99652	0.001514
	GD1+Na-2H(38:1)	No	0.109734	1.085	1	0.08549	0.04752	1.799	8	0.99652	0.001514
	GD1+K-2H(38:1)	No	0.119958	1.055	1	0.05482	0.0315	1.74	8	0.99652	0.001514
	LPC(16:0)	No	0.608325	0.9763	1	-0.02367	0.04439	0.5333	8	0.99652	0.001514
	LPC(18:2)	No	0.247661	0.824	1	-0.176	0.1411	1.247	8	0.99652	0.001514
	LPC(18:1)	No	0.880807	1.019	1	0.01866	0.1205	0.1548	8	0.99652	0.001514
	LPC(18:0)	No	0.746747	1.034	1	0.03407	0.1019	0.3343	8	0.99652	0.001514
	LPC(16:0)+K	No	0.991925	1.002	1	0.001808	0.1731	0.01044	8	0.99652	0.001514
	LPC(p18:1)+K	No	0.46827	1.068	1	0.0684	0.08984	0.7614	8	0.99652	0.001514
	LPC(18:1)+K	No	0.993692	1.001	1	0.001203	0.1475	0.008156	8	0.99652	0.001514
	PC(20:1)	No	0.900008	0.9822	1	-0.01779	0.1372	0.1297	8	0.99652	0.001514
	SM(34:1)	No	0.97559	0.997	1	-0.003003	0.09512	0.03157	8	0.99652	0.001514
	PC(30:0)	No	0.724941	0.9871	1	-0.01289	0.03538	0.3645	8	0.99652	0.001514
	PA(34:2)+K	No	0.532885	0.911	1	-0.08902	0.1366	0.6517	8	0.99652	0.001514
	PA(34:1)+K	No	0.892645	1.02	1	0.01965	0.1411	0.1393	8	0.99652	0.001514
	PC(31:0)	No	0.58295	0.9604	1	-0.03957	0.06916	0.5721	8	0.99652	0.001514
	PC(O-32:0)	No	0.803655	1.028	1	0.02792	0.1086	0.257	8	0.99652	0.001514
	PA(36:2)+Na	No	0.647889	0.9344	1	-0.06564	0.1384	0.4744	8	0.99652	0.001514
	SM(34:1)+Na	No	0.897992	1.024	1	0.02388	0.1804	0.1323	8	0.99652	0.001514
	PC(30:0)+Na	No	0.261571	0.8776	1	-0.1224	0.1013	1.208	8	0.99652	0.001514
	SM(36:2)	No	0.027636	0.9592	1	-0.04083	0.0152	2.687	8	0.935949	0.02875
	PC(32:2)	No	0.968841	1.007	1	0.007292	0.1809	0.0403	8	0.99652	0.001514
	SM(36:1)	No	0.90572	0.995	1	-0.005011	0.04099	0.1222	8	0.99652	0.001514
	PC(32:1)	No	0.443322	0.9877	1	-0.01229	0.01524	0.8064	8	0.99652	0.001514
	PC(32:0)	No	0.681033	0.9871	1	-0.01292	0.03031	0.4264	8	0.99652	0.001514
	PA(36:2)+K	No	0.614158	1.065	1	0.06498	0.1239	0.5245	8	0.99652	0.001514
	SM(36:1)+K	No	0.891064	1.024	1	0.02436	0.1723	0.1414	8	0.99652	0.001514
	SM(34:1)+K	No	0.870528	0.9664	1	-0.03357	0.1995	0.1683	8	0.99652	0.001514
	PC(30:0)+K	No	0.8711	0.9771	1	-0.02288	0.1366	0.1675	8	0.99652	0.001514
	SM(37:1)	No	0.955351	1.013	1	0.01285	0.2225	0.05777	8	0.99652	0.001514
	PC(33:1)	No	0.817748	0.9824	1	-0.01757	0.07376	0.2382	8	0.99652	0.001514
	PC(33:0)	No	0.94863	1.008	1	0.008087	0.1217	0.06648	8	0.99652	0.001514
	SM(36:2)+Na	No	0.884505	0.9723	1	-0.02766	0.1845	0.15	8	0.99652	0.001514
	SM(36:1)+Na	No	0.662654	1.038	1	0.0378	0.08346	0.4529	8	0.99652	0.001514
	PC(32:1)+Na	No	0.73809	0.9489	1	-0.05107	0.1475	0.3462	8	0.99652	0.001514
	PC(32:0)+Na	No	0.754474	1.022	1	0.02196	0.06783	0.3237	8	0.99652	0.001514
	PC(34:1)	No	0.751021	1.004	1	0.004146	0.01262	0.3284	8	0.99652	0.001514
	SM(36:2)+K	No	0.822262	1.025	1	0.02469	0.1064	0.2321	8	0.99652	0.001514
	SM(36:1)+K	No	0.787945	1.025	1	0.02453	0.08819	0.2782	8	0.99652	0.001514
	PC(32:1)+K	No	0.541523	1.043	1	0.04346	0.06816	0.6376	8	0.99652	0.001514
	PC(32:0)+K	No	0.813762	1.02	1	0.01966	0.08075	0.2435	8	0.99652	0.001514
	PC(35:1)	No	0.469376	1.054	1	0.05378	0.07082	0.7594	8	0.99652	0.001514
	PC(34:2)+Na	No	0.742902	1.041	1	0.04068	0.1198	0.3396	8	0.99652	0.001514
	PC(36:4)	No	0.305533	1.269	1	0.2687	0.2455	1.095	8	0.99652	0.001514
	PC(33:1)+K	No	0.746295	1.048	1	0.04796	0.1432	0.3349	8	0.99652	0.001514
	PC(36:2)	No	0.047163	1.023	1	0.02299	0.009811	2.343	8	0.935949	0.02875
	PC(36:1)	No	0.185091	1.031	1	0.03103	0.0214	1.45	8	0.99652	0.001514
	PC(36:0)	No	0.322486	1.025	1	0.02478	0.02351	1.054	8	0.99652	0.001514
	PC(34:2)+K	No	0.816082	1.02	1	0.02006	0.08343	0.2404	8	0.99652	0.001514
	PC(34:1)+K	No	0.5061	1.041	1	0.04093	0.0588	0.6961	8	0.99652	0.001514
	PC(38:7)	No	0.571893	1.051	1	0.05116	0.08681	0.5893	8	0.99652	0.001514
	PC(38:6)	No	0.162793	1.028	1	0.02752	0.0179	1.537	8	0.99652	0.001514
	PC(36:2)+Na	No	0.334731	1.02	1	0.02003	0.01951	1.026	8	0.99652	0.001514
	PC(36:1)+Na	No	0.582419	1.013	1	0.01321	0.02305	0.573	8	0.99652	0.001514
	PC(36:0)+k	No	0.703295	1.011	1	0.01143	0.02896	0.3948	8	0.99652	0.001514
	SM(42:2)	No	0.85375	1.008	1	0.007796	0.04095	0.1904	8	0.99652	0.001514
	PC(36:4)+K	No	0.691421	1.027	1	0.02713	0.06591	0.4116	8	0.99652	0.001514
	PC(36:2)+K	No	0.300267	1.064	1	0.06417	0.05794	1.107	8	0.99652	0.001514
	PC(36:1)+K	No	0.26101	1.074	1	0.07352	0.06079	1.209	8	0.99652	0.001514
	PC(38:6)+Na	No	0.40214	1.085	1	0.08486	0.09592	0.8847	8	0.99652	0.001514
	PC(36:0)+K	No	0.347968	1.095	1	0.09483	0.09512	0.997	8	0.99652	0.001514
	PC(38:4)+Na	No	0.047591	1.048	1	0.04821	0.02062	2.338	8	0.935949	0.02875
	PC(40:6)	No	0.153854	1.045	1	0.04547	0.02887	1.575	8	0.99652	0.001514
	PC(38:6)+K	No	0.277948	1.065	1	0.06543	0.05621	1.164	8	0.99652	0.001514
	PC(38:5)+K	No	0.39171	1.084	1	0.08429	0.0931	0.9054	8	0.99652	0.001514
	PC(38:4)+K	No	0.478713	1.051	1	0.05089	0.0685	0.743	8	0.99652	0.001514
	SM (42:2)+K	No	0.616964	1.058	1	0.05801	0.1115	0.5203	8	0.99652	0.001514
	PC(40:6)+Na	No	0.623341	1.072	1	0.07213	0.1412	0.5107	8	0.99652	0.001514
	PC(40:7)+K	No	0.369192	1.131	1	0.1311	0.1378	0.9515	8	0.99652	0.001514
	PC(40:6)+K	No	0.246759	1.087	1	0.08683	0.06949	1.25	8	0.99652	0.001514
	PC(32:1)+NOR	No	0.826805	1.056	1	0.05643	0.2496	0.2261	8	0.99652	0.001514
	PC(32:0)+NOR	No	0.788168	1.045	1	0.04529	0.163	0.2779	8	0.99652	0.001514
	PC(34:1)+NOR	No	0.69884	1.054	1	0.05369	0.1339	0.4011	8	0.99652	0.001514

## Sheet: CC
	Lipids	Discovery?	P value	Mean of KO	Mean of WT	Difference	SE of difference	t ratio	df	q value	-log10(q value)
	LPA(16:0)	No	0.732492	1.069	1	0.0694	0.1961	0.354	8	>0,999999	0
	LPA(18:1)	No	0.932527	0.9925	1	-0.007469	0.08549	0.08737	8	>0,999999	0
	LPA(18:0)	No	0.817676	1.03	1	0.03015	0.1265	0.2383	8	>0,999999	0
	LPE(16:0)	No	0.148726	1.188	1	0.1883	0.1178	1.598	8	>0,999999	0
	LPE(18:1)	No	0.590423	0.9159	1	-0.08411	0.15	0.5606	8	>0,999999	0
	LPE(18:0)	No	0.914269	1.012	1	0.01241	0.1117	0.1111	8	>0,999999	0
	LPS(20:4)	No	0.637566	0.8936	1	-0.1064	0.2173	0.4896	8	>0,999999	0
	LPI(16:0)	No	0.728866	0.947	1	-0.05298	0.1476	0.359	8	>0,999999	0
	LPI(18:0)	No	0.554899	1.142	1	0.1419	0.2302	0.6162	8	>0,999999	0
	CerP(36:1)	No	0.8948	1.021	1	0.02144	0.1571	0.1365	8	>0,999999	0
	PA(32:0)	No	0.670921	0.9484	1	-0.05155	0.1169	0.441	8	>0,999999	0
	PA(34:2)	No	0.406555	0.9221	1	-0.07793	0.08896	0.876	8	>0,999999	0
	PA(34.1)	No	0.500431	0.9755	1	-0.02449	0.03471	0.7057	8	>0,999999	0
	PA(36:4)	No	0.409654	0.9736	1	-0.02638	0.03032	0.87	8	>0,999999	0
	PA(36:2)	No	0.979633	0.9984	1	-0.001642	0.06233	0.02634	8	>0,999999	0
	PnE(36:1)	No	0.729015	1.022	1	0.0218	0.06076	0.3588	8	>0,999999	0
	PA(36:1)	No	0.966218	0.9984	1	-0.001611	0.03688	0.0437	8	>0,999999	0
	SM(35:1)	No	0.681456	0.9602	1	-0.03978	0.09342	0.4258	8	>0,999999	0
	PE(34:1)	No	0.555064	0.9638	1	-0.03622	0.05881	0.6159	8	>0,999999	0
	PE-NMe2(32:0)	No	0.733972	0.9601	1	-0.03993	0.1134	0.3519	8	>0,999999	0
	PA(38:4)	No	0.854352	0.9937	1	-0.006313	0.0333	0.1896	8	>0,999999	0
	PEp(36:2)	No	0.70127	1.017	1	0.01731	0.04352	0.3977	8	>0,999999	0
	PEp(36:1)	No	0.415284	1.043	1	0.04348	0.05061	0.8591	8	>0,999999	0
	PE(36:4)	No	0.865945	0.9855	1	-0.01453	0.08335	0.1743	8	>0,999999	0
	PE(36:2)	No	0.504473	0.9686	1	-0.03138	0.04491	0.6988	8	>0,999999	0
	PE(36:1)	No	0.313825	0.9626	1	-0.03741	0.03481	1.075	8	>0,999999	0
	PA(40:6)	No	0.911976	1.012	1	0.01166	0.1022	0.1141	8	>0,999999	0
	PG(34:1)	No	0.888426	1.019	1	0.01892	0.1306	0.1448	8	>0,999999	0
	PE(O-38:5)	No	0.938369	0.9927	1	-0.007315	0.09168	0.07978	8	>0,999999	0
	PS(34:1)	No	0.574039	0.9646	1	-0.03535	0.06033	0.586	8	>0,999999	0
	PE(38:6)	No	0.940159	0.9923	1	-0.007741	0.09993	0.07746	8	>0,999999	0
	PE(38:5)	No	0.7872	0.985	1	-0.01503	0.05386	0.2792	8	>0,999999	0
	PE(38:4)	No	0.619203	0.9621	1	-0.03792	0.07336	0.5169	8	>0,999999	0
	PE(38:2)	No	0.253551	0.9641	1	-0.03586	0.02915	1.23	8	>0,999999	0
	PE(O-40:8)	No	0.826202	0.9845	1	-0.01554	0.06851	0.2269	8	>0,999999	0
	PE(38:1)	No	0.558442	0.9795	1	-0.02054	0.03364	0.6105	8	>0,999999	0
	PEp(40:6)	No	0.862158	1.018	1	0.0185	0.1032	0.1793	8	>0,999999	0
	PS(36:4)	No	0.401563	0.831	1	-0.169	0.1908	0.8858	8	>0,999999	0
	PS(36:2)	No	0.386322	0.9652	1	-0.03477	0.03795	0.9162	8	>0,999999	0
	PE(40:7)	No	0.82666	0.9691	1	-0.03085	0.1363	0.2263	8	>0,999999	0
	PS(36:1)	No	0.274618	0.9745	1	-0.02554	0.02177	1.173	8	>0,999999	0
	PE(40:6)	No	0.990401	1.001	1	0.00138	0.1112	0.01241	8	>0,999999	0
	PS(38:6)	No	0.895683	1.044	1	0.0442	0.3266	0.1353	8	>0,999999	0
	SHexCer(d36:1)	No	0.98617	0.9973	1	-0.002747	0.1536	0.01788	8	>0,999999	0
	PS(38:4)	No	0.570171	0.9722	1	-0.0278	0.04695	0.592	8	>0,999999	0
	SHexCer(t36:1)	No	0.901787	0.9803	1	-0.01968	0.1545	0.1274	8	>0,999999	0
	PS(40:7)	No	0.908824	1.01	1	0.01048	0.08868	0.1182	8	>0,999999	0
	PS(40:6)	No	0.892402	0.9863	1	-0.01367	0.09792	0.1396	8	>0,999999	0
	SHexCer(t38:1)	No	0.802054	0.9858	1	-0.01424	0.05496	0.2592	8	>0,999999	0
	PI(36:4)	No	0.581373	0.9587	1	-0.04127	0.07183	0.5746	8	>0,999999	0
	PI(36:2)	No	0.808117	1.111	1	0.1112	0.4428	0.251	8	>0,999999	0
	SHexCer(d40:1)	No	0.682319	1.017	1	0.01686	0.0397	0.4246	8	>0,999999	0
	SHexCer(t40:1)	No	0.266518	0.9788	1	-0.02119	0.01774	1.194	8	>0,999999	0
	PI(38:6)	No	0.554236	1.115	1	0.1152	0.1866	0.6172	8	>0,999999	0
	PI(38:5)	No	0.697232	0.9553	1	-0.04468	0.1108	0.4034	8	>0,999999	0
	PI(38:4)	No	0.665285	0.964	1	-0.03603	0.08023	0.4491	8	>0,999999	0
	SHexCer(d42:2)	No	0.389685	1.013	1	0.01288	0.01416	0.9095	8	>0,999999	0
	SHexCer(d42:1)	No	0.905056	1.006	1	0.005774	0.0469	0.1231	8	>0,999999	0
	SHexCer(d42:0)	No	0.711558	0.9797	1	-0.02026	0.05287	0.3832	8	>0,999999	0
	SHexCer(d43:2)	No	0.714922	0.9801	1	-0.01986	0.05247	0.3785	8	>0,999999	0
	SHexCer(t42:2)	No	0.222565	0.961	1	-0.03903	0.02951	1.322	8	>0,999999	0
	SHexCer(t42:1)	No	0.383844	0.9718	1	-0.02823	0.03064	0.9213	8	>0,999999	0
	PI(40:6)	No	0.344102	1.101	1	0.1014	0.1009	1.005	8	>0,999999	0
	SHexCer(d44:2)	No	0.426892	1.009	1	0.0092	0.01099	0.837	8	>0,999999	0
	SHexCer(t43:2)	No	0.268188	0.9255	1	-0.07447	0.06258	1.19	8	>0,999999	0
	SHexCer(t44:2)	No	0.060732	0.9599	1	-0.04007	0.01837	2.181	8	>0,999999	0
	PIP(38:4)	No	0.136309	0.9299	1	-0.07012	0.04234	1.656	8	>0,999999	0
	PIP2(38:4)	No	0.557641	0.9396	1	-0.0604	0.09873	0.6118	8	>0,999999	0
	GM3(36:1)	No	0.819638	1.045	1	0.04532	0.1923	0.2356	8	>0,999999	0
	GM3(38:1)	No	0.0459	0.694	1	-0.306	0.1296	2.361	8	>0,999999	0
	GM3(40:1)	No	0.872297	0.9541	1	-0.04585	0.2763	0.166	8	>0,999999	0
	GM2(36:1)	No	0.261745	1.196	1	0.1964	0.1626	1.207	8	>0,999999	0
	GM2(38:1)	No	0.26922	1.469	1	0.4688	0.3949	1.187	8	>0,999999	0
	CL(72:8)	No	0.82661	1.105	1	0.105	0.4639	0.2263	8	>0,999999	0
	CL(72:7)	No	0.437698	0.7999	1	-0.2001	0.245	0.8168	8	>0,999999	0
	CL(72:6)	No	0.396411	0.8361	1	-0.1639	0.1829	0.896	8	>0,999999	0
	CL(72:5)	No	0.329339	0.7303	1	-0.2697	0.2597	1.039	8	>0,999999	0
	CL(72:4)	No	0.755456	0.8786	1	-0.1214	0.3765	0.3223	8	>0,999999	0
	CL(72:3)	No	0.525275	0.7426	1	-0.2574	0.3875	0.6641	8	>0,999999	0
	CL(74:11)	No	0.453704	1.743	1	0.7433	0.9439	0.7875	8	>0,999999	0
	CL(74:10)	No	0.215589	0.6998	1	-0.3002	0.2233	1.345	8	>0,999999	0
	CL(74:9)	No	0.402994	0.7837	1	-0.2163	0.245	0.883	8	>0,999999	0
	CL(74:8)	No	0.287824	0.7532	1	-0.2468	0.2168	1.139	8	>0,999999	0
	CL(74:7)	No	0.874535	0.9549	1	-0.04506	0.2764	0.163	8	>0,999999	0
	CL(74:6)	No	0.519876	0.8295	1	-0.1705	0.2533	0.6731	8	>0,999999	0
	CL(74:5)	No	0.416213	0.6051	1	-0.3949	0.4607	0.8573	8	>0,999999	0
	CL(76:12)	No	0.604019	0.7983	1	-0.2017	0.3737	0.5398	8	>0,999999	0
	CL(76:11)	No	0.24219	0.7196	1	-0.2804	0.222	1.263	8	>0,999999	0
	CL(76:10)	No	0.244231	0.7256	1	-0.2744	0.2183	1.257	8	>0,999999	0
	CL(76:9)	No	0.560777	0.7987	1	-0.2013	0.3317	0.6068	8	>0,999999	0
	CL(78:14)	No	0.777847	0.8559	1	-0.1441	0.4939	0.2918	8	>0,999999	0
	CL(78:13)	No	0.264525	0.723	1	-0.277	0.2308	1.2	8	>0,999999	0
	CL(78:12)	No	0.712169	0.8704	1	-0.1296	0.339	0.3823	8	>0,999999	0
	CL(78:11)	No	0.686971	0.8838	1	-0.1162	0.2781	0.418	8	>0,999999	0
	GM1(36:2)	No	0.332901	0.93	1	-0.06996	0.06788	1.031	8	>0,999999	0
	GM1(36:1)	No	0.597284	0.9773	1	-0.02267	0.04122	0.5501	8	>0,999999	0
	GM1(38:1)	No	0.276031	1.095	1	0.09515	0.08139	1.169	8	>0,999999	0
	GM1+K-2H(36:1)	No	0.966682	1.005	1	0.004794	0.1112	0.0431	8	>0,999999	0
	GD3(44:1)	No	0.874844	0.9675	1	-0.03247	0.1996	0.1626	8	>0,999999	0
	GM1(40:1)	No	0.774207	1.078	1	0.07804	0.263	0.2968	8	>0,999999	0
	GT3(38:1)	No	0.506288	0.2779	1	-0.7221	1.038	0.6958	8	>0,999999	0
	GD1(36:1)	No	0.777689	0.9339	1	-0.06612	0.2264	0.292	8	>0,999999	0
	GD1+Na-2H(36:1)	No	0.826089	0.9522	1	-0.04777	0.2104	0.227	8	>0,999999	0
	GD1(38:1)	No	0.688809	0.9083	1	-0.09171	0.2208	0.4153	8	>0,999999	0
	GD1+K-2H(36:1)	No	0.807011	0.967	1	-0.03304	0.1308	0.2525	8	>0,999999	0
	GD1+Na-2H(38:1)	No	0.629123	1.161	1	0.1609	0.3204	0.5021	8	>0,999999	0
	GD1+K-2H(38:1)	No	0.365235	1.204	1	0.2044	0.213	0.9599	8	>0,999999	0
	LPC(16:0)	No	0.107316	1.044	1	0.04367	0.02408	1.813	8	>0,999999	0
	LPC(18:2)	No	0.772912	1.073	1	0.07252	0.2429	0.2985	8	>0,999999	0
	LPC(18:1)	No	0.220337	1.073	1	0.07291	0.05484	1.33	8	>0,999999	0
	LPC(18:0)	No	0.068362	1.114	1	0.1137	0.05402	2.105	8	>0,999999	0
	LPC(16:0)+K	No	0.828105	1.036	1	0.03553	0.1584	0.2244	8	>0,999999	0
	LPC(p18:1)+K	No	0.079544	0.604	1	-0.396	0.1972	2.008	8	>0,999999	0
	LPC(18:1)+K	No	0.188575	1.179	1	0.1789	0.1245	1.437	8	>0,999999	0
	PC(20:1)	No	0.629304	0.8221	1	-0.1779	0.3546	0.5018	8	>0,999999	0
	SM(34:1)	No	0.765835	0.941	1	-0.05899	0.1914	0.3082	8	>0,999999	0
	PC(30:0)	No	0.771038	1.013	1	0.0132	0.04386	0.3011	8	>0,999999	0
	PA(34:2)+K	No	0.022741	0.3118	1	-0.6882	0.2447	2.813	8	>0,999999	0
	PA(34:1)+K	No	0.910845	0.9764	1	-0.02363	0.2045	0.1156	8	>0,999999	0
	PC(31:0)	No	0.218372	0.8043	1	-0.1957	0.1465	1.336	8	>0,999999	0
	PC(O-32:0)	No	0.456357	0.723	1	-0.277	0.3539	0.7827	8	>0,999999	0
	PA(36:2)+Na	No	0.768159	0.9285	1	-0.07152	0.2345	0.305	8	>0,999999	0
	SM(34:1)+Na	No	0.981954	1.011	1	0.01086	0.4653	0.02334	8	>0,999999	0
	PC(30:0)+Na	No	0.933735	1.014	1	0.01355	0.1579	0.0858	8	>0,999999	0
	SM(36:2)	No	0.740666	0.979	1	-0.02104	0.06139	0.3427	8	>0,999999	0
	PC(32:2)	No	0.198366	1.506	1	0.5065	0.3611	1.402	8	>0,999999	0
	SM(36:1)	No	0.78265	0.9853	1	-0.01471	0.05157	0.2853	8	>0,999999	0
	PC(32:1)	No	0.335221	0.9635	1	-0.03649	0.03559	1.025	8	>0,999999	0
	PC(32:0)	No	0.505268	0.9724	1	-0.02759	0.03955	0.6975	8	>0,999999	0
	PA(36:2)+K	No	0.887272	1.02	1	0.02037	0.1392	0.1463	8	>0,999999	0
	SM(36:1)+K	No	0.50899	1.056	1	0.05623	0.08135	0.6912	8	>0,999999	0
	SM(34:1)+K	No	0.861313	0.9604	1	-0.03956	0.2193	0.1804	8	>0,999999	0
	PC(30:0)+K	No	0.879904	0.9741	1	-0.02587	0.1658	0.156	8	>0,999999	0
	SM(37:1)	No	0.111674	1.432	1	0.4323	0.2418	1.787	8	>0,999999	0
	PC(33:1)	No	0.792634	1.024	1	0.02366	0.08702	0.2718	8	>0,999999	0
	PC(33:0)	No	0.904225	0.9736	1	-0.02636	0.2122	0.1242	8	>0,999999	0
	SM(36:2)+Na	No	0.350898	0.8063	1	-0.1937	0.1955	0.9906	8	>0,999999	0
	SM(36:1)+Na	No	0.843168	0.9769	1	-0.02306	0.1128	0.2044	8	>0,999999	0
	PC(32:1)+Na	No	0.693171	0.9308	1	-0.06919	0.1691	0.4091	8	>0,999999	0
	PC(32:0)+Na	No	0.347754	0.9353	1	-0.06466	0.06482	0.9975	8	>0,999999	0
	PC(34:1)	No	0.550701	0.9934	1	-0.006582	0.01057	0.6229	8	>0,999999	0
	SM(36:2)+K	No	0.918453	1.013	1	0.01344	0.1272	0.1057	8	>0,999999	0
	SM(36:1)+K	No	0.949126	1.005	1	0.005106	0.07756	0.06583	8	>0,999999	0
	PC(32:1)+K	No	0.595463	0.962	1	-0.03798	0.06869	0.5529	8	>0,999999	0
	PC(32:0)+K	No	0.843018	0.9872	1	-0.01285	0.0628	0.2046	8	>0,999999	0
	PC(35:1)	No	0.930412	1.005	1	0.004755	0.05276	0.09011	8	>0,999999	0
	PC(34:2)+Na	No	0.027825	0.6687	1	-0.3313	0.1235	2.682	8	>0,999999	0
	PC(36:4)	No	0.880251	1.018	1	0.0184	0.1183	0.1555	8	>0,999999	0
	PC(33:1)+K	No	0.954785	0.9951	1	-0.004913	0.08398	0.0585	8	>0,999999	0
	PC(36:2)	No	0.96128	0.999	1	-0.0009913	0.01979	0.05009	8	>0,999999	0
	PC(36:1)	No	0.192665	1.045	1	0.04459	0.03135	1.423	8	>0,999999	0
	PC(36:0)	No	0.232203	1.045	1	0.04527	0.03502	1.293	8	>0,999999	0
	PC(34:2)+K	No	0.563073	0.9521	1	-0.04785	0.07933	0.6032	8	>0,999999	0
	PC(34:1)+K	No	0.840737	1.012	1	0.01216	0.0586	0.2076	8	>0,999999	0
	PC(38:7)	No	0.981782	1.003	1	0.00322	0.1367	0.02356	8	>0,999999	0
	PC(38:6)	No	0.333731	0.9708	1	-0.02919	0.02838	1.029	8	>0,999999	0
	PC(36:2)+Na	No	0.481157	0.9702	1	-0.02982	0.04037	0.7388	8	>0,999999	0
	PC(36:1)+Na	No	0.695127	0.9854	1	-0.01458	0.03589	0.4064	8	>0,999999	0
	PC(36:0)+k	No	0.823997	1.012	1	0.01238	0.05386	0.2298	8	>0,999999	0
	SM(42:2)	No	0.881824	0.9938	1	-0.006212	0.04047	0.1535	8	>0,999999	0
	PC(36:4)+K	No	0.70795	0.9676	1	-0.03236	0.08335	0.3883	8	>0,999999	0
	PC(36:2)+K	No	0.900016	1.008	1	0.008109	0.06252	0.1297	8	>0,999999	0
	PC(36:1)+K	No	0.444346	1.062	1	0.06197	0.07703	0.8045	8	>0,999999	0
	PC(38:6)+Na	No	0.865618	0.9657	1	-0.03433	0.1965	0.1748	8	>0,999999	0
	PC(36:0)+K	No	0.374952	1.079	1	0.0785	0.08356	0.9395	8	>0,999999	0
	PC(38:4)+Na	No	0.938737	0.9935	1	-0.006454	0.08138	0.07931	8	>0,999999	0
	PC(40:6)	No	0.987434	1.001	1	0.0006875	0.04231	0.01625	8	>0,999999	0
	PC(38:6)+K	No	0.880496	0.9913	1	-0.008675	0.05589	0.1552	8	>0,999999	0
	PC(38:5)+K	No	0.979318	0.9969	1	-0.003126	0.1169	0.02675	8	>0,999999	0
	PC(38:4)+K	No	0.977705	1.002	1	0.002344	0.08128	0.02883	8	>0,999999	0
	SM (42:2)+K	No	0.820144	1.017	1	0.01661	0.0707	0.235	8	>0,999999	0
	PC(40:6)+Na	No	0.975766	0.9913	1	-0.00869	0.2773	0.03134	8	>0,999999	0
	PC(40:7)+K	No	0.967796	1.009	1	0.009417	0.2261	0.04165	8	>0,999999	0
	PC(40:6)+K	No	0.738935	1.043	1	0.04294	0.1244	0.3451	8	>0,999999	0
	PC(32:1)+NOR	No	0.551725	1.186	1	0.1862	0.2998	0.6212	8	>0,999999	0
	PC(32:0)+NOR	No	0.834287	1.04	1	0.04001	0.1851	0.2161	8	>0,999999	0
	PC(34:1)+NOR	No	0.811561	1.037	1	0.03731	0.1514	0.2464	8	>0,999999	0

## Sheet: Ctx
	Lipids	Discovery?	P value	Mean of KO	Mean of WT	Difference	SE of difference	t ratio	df	q value	-log10(q value)
	LPA(16:0)	No	0.792906	1.046	1	0.04635	0.1707	0.2715	8	>0,999999	0
	LPA(18:1)	No	0.511711	1.124	1	0.1242	0.1809	0.6867	8	>0,999999	0
	LPA(18:0)	No	0.692461	1.043	1	0.04316	0.1052	0.4101	8	>0,999999	0
	LPE(16:0)	No	0.902605	0.9864	1	-0.01358	0.1075	0.1263	8	>0,999999	0
	LPE(18:1)	No	0.440262	0.9492	1	-0.05082	0.06258	0.812	8	>0,999999	0
	LPE(18:0)	No	0.63213	1.017	1	0.01729	0.03474	0.4976	8	>0,999999	0
	LPS(20:4)	No	0.530304	0.8614	1	-0.1386	0.2113	0.6559	8	>0,999999	0
	LPI(16:0)	No	0.261703	1.25	1	0.25	0.207	1.208	8	>0,999999	0
	LPI(18:0)	No	0.342907	1.137	1	0.1366	0.1355	1.008	8	>0,999999	0
	CerP(36:1)	No	0.962761	1.004	1	0.004351	0.09032	0.04817	8	>0,999999	0
	PA(32:0)	No	0.980475	0.9986	1	-0.001368	0.05416	0.02525	8	>0,999999	0
	PA(34:2)	No	0.735987	1.031	1	0.03103	0.08888	0.3492	8	>0,999999	0
	PA(34.1)	No	0.88381	1.006	1	0.006029	0.03996	0.1509	8	>0,999999	0
	PA(36:4)	No	0.690657	0.9778	1	-0.02223	0.05387	0.4127	8	>0,999999	0
	PA(36:2)	No	0.699848	1.032	1	0.03236	0.08095	0.3997	8	>0,999999	0
	PnE(36:1)	No	0.868723	1.004	1	0.003921	0.02297	0.1707	8	>0,999999	0
	PA(36:1)	No	0.301168	1.03	1	0.03038	0.02748	1.105	8	>0,999999	0
	SM(35:1)	No	0.808229	0.9854	1	-0.01459	0.05817	0.2509	8	>0,999999	0
	PE(34:1)	No	0.103939	0.9757	1	-0.02432	0.01326	1.834	8	>0,999999	0
	PE-NMe2(32:0)	No	0.482107	0.9771	1	-0.02289	0.03105	0.7371	8	>0,999999	0
	PA(38:4)	No	0.815834	0.9905	1	-0.00949	0.03942	0.2407	8	>0,999999	0
	PEp(36:2)	No	0.819735	1.014	1	0.01428	0.06065	0.2355	8	>0,999999	0
	PEp(36:1)	No	0.391887	1.039	1	0.0392	0.04332	0.905	8	>0,999999	0
	PE(36:4)	No	0.160101	0.9712	1	-0.02884	0.01862	1.548	8	>0,999999	0
	PE(36:2)	No	0.556166	0.982	1	-0.01796	0.02925	0.6142	8	>0,999999	0
	PE(36:1)	No	0.286862	0.9761	1	-0.02389	0.02094	1.141	8	>0,999999	0
	PA(40:6)	No	0.895247	1.008	1	0.008299	0.06106	0.1359	8	>0,999999	0
	PG(34:1)	No	0.067228	1.042	1	0.04175	0.01973	2.116	8	>0,999999	0
	PE(O-38:5)	No	0.111997	0.9765	1	-0.02353	0.01318	1.786	8	>0,999999	0
	PS(34:1)	No	0.601886	1.011	1	0.01134	0.02088	0.5431	8	>0,999999	0
	PE(38:6)	No	0.626372	0.9879	1	-0.0121	0.02391	0.5062	8	>0,999999	0
	PE(38:5)	No	0.86115	1.003	1	0.003371	0.01866	0.1806	8	>0,999999	0
	PE(38:4)	No	0.074754	0.9445	1	-0.05552	0.02711	2.048	8	>0,999999	0
	PE(38:2)	No	0.198398	0.9652	1	-0.03479	0.02481	1.402	8	>0,999999	0
	PE(O-40:8)	No	0.196774	0.9611	1	-0.03888	0.02761	1.408	8	>0,999999	0
	PE(38:1)	No	0.793642	0.9891	1	-0.01085	0.04012	0.2705	8	>0,999999	0
	PEp(40:6)	No	0.924305	1.003	1	0.003138	0.032	0.09805	8	>0,999999	0
	PS(36:4)	No	0.227498	1.108	1	0.1082	0.08282	1.307	8	>0,999999	0
	PS(36:2)	No	0.954814	1.004	1	0.003573	0.06111	0.05846	8	>0,999999	0
	PE(40:7)	No	0.633544	0.9832	1	-0.01679	0.03389	0.4955	8	>0,999999	0
	PS(36:1)	No	0.945505	0.9955	1	-0.004452	0.06312	0.07053	8	>0,999999	0
	PE(40:6)	No	0.854183	0.9977	1	-0.002293	0.01208	0.1898	8	>0,999999	0
	PS(38:6)	No	0.936992	0.9968	1	-0.003221	0.03949	0.08157	8	>0,999999	0
	SHexCer(d36:1)	No	0.847509	0.9811	1	-0.01892	0.09523	0.1986	8	>0,999999	0
	PS(38:4)	No	0.68434	0.9782	1	-0.02184	0.05178	0.4217	8	>0,999999	0
	SHexCer(t36:1)	No	0.56211	0.9407	1	-0.05933	0.09811	0.6047	8	>0,999999	0
	PS(40:7)	No	0.576249	0.9893	1	-0.01071	0.01839	0.5825	8	>0,999999	0
	PS(40:6)	No	0.132427	0.9883	1	-0.01171	0.006989	1.675	8	>0,999999	0
	SHexCer(t38:1)	No	0.575795	0.9869	1	-0.01311	0.02248	0.5832	8	>0,999999	0
	PI(36:4)	No	0.254696	1.02	1	0.02041	0.01664	1.227	8	>0,999999	0
	PI(36:2)	No	0.499651	0.9621	1	-0.0379	0.05361	0.707	8	>0,999999	0
	SHexCer(d40:1)	No	0.118819	1.052	1	0.05248	0.03004	1.747	8	>0,999999	0
	SHexCer(t40:1)	No	0.596627	0.9767	1	-0.02333	0.04233	0.5511	8	>0,999999	0
	PI(38:6)	No	0.428476	1.071	1	0.07123	0.08541	0.834	8	>0,999999	0
	PI(38:5)	No	0.686712	0.9918	1	-0.008192	0.01958	0.4183	8	>0,999999	0
	PI(38:4)	No	0.951347	0.9994	1	-0.0005822	0.009247	0.06296	8	>0,999999	0
	SHexCer(d42:2)	No	0.467592	1.036	1	0.03605	0.04727	0.7626	8	>0,999999	0
	SHexCer(d42:1)	No	0.353584	1.036	1	0.03614	0.0367	0.9848	8	>0,999999	0
	SHexCer(d42:0)	No	0.96344	0.9953	1	-0.004675	0.09885	0.04729	8	>0,999999	0
	SHexCer(d43:2)	No	0.785972	1.029	1	0.02865	0.102	0.2808	8	>0,999999	0
	SHexCer(t42:2)	No	0.642392	0.9591	1	-0.04089	0.08475	0.4825	8	>0,999999	0
	SHexCer(t42:1)	No	0.650319	0.9781	1	-0.02185	0.04641	0.4709	8	>0,999999	0
	PI(40:6)	No	0.201228	1.071	1	0.07149	0.05134	1.393	8	>0,999999	0
	SHexCer(d44:2)	No	0.177037	1.06	1	0.06023	0.04069	1.48	8	>0,999999	0
	SHexCer(t43:2)	No	0.650046	0.9292	1	-0.0708	0.1502	0.4712	8	>0,999999	0
	SHexCer(t44:2)	No	0.589857	0.9742	1	-0.02578	0.04592	0.5615	8	>0,999999	0
	PIP(38:4)	No	0.203518	0.8818	1	-0.1182	0.08538	1.385	8	>0,999999	0
	PIP2(38:4)	No	0.536297	0.912	1	-0.08804	0.1363	0.6461	8	>0,999999	0
	GM3(36:1)	No	0.283206	1.112	1	0.1125	0.09775	1.15	8	>0,999999	0
	GM3(38:1)	No	0.055741	1.225	1	0.2251	0.1007	2.236	8	>0,999999	0
	GM3(40:1)	No	0.489959	1.059	1	0.05941	0.08211	0.7235	8	>0,999999	0
	GM2(36:1)	No	0.225818	1.124	1	0.1238	0.09432	1.312	8	>0,999999	0
	GM2(38:1)	No	0.316824	1.191	1	0.1908	0.1787	1.068	8	>0,999999	0
	CL(72:8)	No	0.331861	0.8604	1	-0.1396	0.1352	1.033	8	>0,999999	0
	CL(72:7)	No	0.927327	0.9954	1	-0.004634	0.04923	0.09412	8	>0,999999	0
	CL(72:6)	No	0.480112	0.957	1	-0.04302	0.05808	0.7406	8	>0,999999	0
	CL(72:5)	No	0.881408	0.9773	1	-0.02274	0.1477	0.154	8	>0,999999	0
	CL(72:4)	No	0.156193	1.13	1	0.1304	0.08334	1.565	8	>0,999999	0
	CL(72:3)	No	0.132521	1.284	1	0.2843	0.1698	1.675	8	>0,999999	0
	CL(74:11)	No	0.203533	0.6272	1	-0.3728	0.2692	1.385	8	>0,999999	0
	CL(74:10)	No	0.473759	0.9795	1	-0.02052	0.0273	0.7517	8	>0,999999	0
	CL(74:9)	No	0.526357	0.9844	1	-0.01557	0.02351	0.6624	8	>0,999999	0
	CL(74:8)	No	0.324085	0.9717	1	-0.0283	0.02694	1.051	8	>0,999999	0
	CL(74:7)	No	0.285192	1.045	1	0.04535	0.0396	1.145	8	>0,999999	0
	CL(74:6)	No	0.247183	1.053	1	0.05282	0.04231	1.248	8	>0,999999	0
	CL(74:5)	No	0.818743	1.081	1	0.08098	0.3419	0.2368	8	>0,999999	0
	CL(76:12)	No	0.884169	1.01	1	0.01024	0.06808	0.1504	8	>0,999999	0
	CL(76:11)	No	0.36244	0.9528	1	-0.04721	0.04888	0.9658	8	>0,999999	0
	CL(76:10)	No	0.423611	0.9586	1	-0.04142	0.04913	0.8432	8	>0,999999	0
	CL(76:9)	No	0.177485	1.061	1	0.06083	0.04114	1.479	8	>0,999999	0
	CL(78:14)	No	0.744706	0.9546	1	-0.04539	0.1347	0.3371	8	>0,999999	0
	CL(78:13)	No	0.584849	0.978	1	-0.02199	0.03863	0.5692	8	>0,999999	0
	CL(78:12)	No	0.338908	1.037	1	0.03674	0.03613	1.017	8	>0,999999	0
	CL(78:11)	No	0.437784	1.027	1	0.02677	0.03278	0.8166	8	>0,999999	0
	GM1(36:2)	No	0.008086	0.9451	1	-0.05493	0.0157	3.499	8	0.751405	0.1241
	GM1(36:1)	No	0.465784	0.9769	1	-0.02314	0.03022	0.7658	8	>0,999999	0
	GM1(38:1)	No	0.007529	1.07	1	0.06998	0.01972	3.548	8	0.751405	0.1241
	GM1+K-2H(36:1)	No	0.819908	0.9903	1	-0.009652	0.04102	0.2353	8	>0,999999	0
	GD3(44:1)	No	0.757052	0.7807	1	-0.2193	0.6848	0.3202	8	>0,999999	0
	GM1(40:1)	No	0.096987	1.333	1	0.3329	0.1771	1.879	8	>0,999999	0
	GT3(38:1)	No	0.590302	0.9318	1	-0.06817	0.1216	0.5608	8	>0,999999	0
	GD1(36:1)	No	0.224669	0.9613	1	-0.03872	0.02943	1.316	8	>0,999999	0
	GD1+Na-2H(36:1)	No	0.884083	0.9892	1	-0.01079	0.0717	0.1505	8	>0,999999	0
	GD1(38:1)	No	0.392187	1.049	1	0.04894	0.05411	0.9044	8	>0,999999	0
	GD1+K-2H(36:1)	No	0.570082	0.9687	1	-0.03133	0.0529	0.5922	8	>0,999999	0
	GD1+Na-2H(38:1)	No	0.058091	1.101	1	0.1005	0.04549	2.21	8	>0,999999	0
	GD1+K-2H(38:1)	No	0.016758	1.068	1	0.06834	0.02269	3.012	8	>0,999999	0
	LPC(16:0)	No	0.526976	1.029	1	0.0292	0.04416	0.6613	8	>0,999999	0
	LPC(18:2)	No	0.701833	1.072	1	0.07227	0.1821	0.3969	8	>0,999999	0
	LPC(18:1)	No	0.996088	0.9994	1	-0.0005697	0.1126	0.005059	8	>0,999999	0
	LPC(18:0)	No	0.412285	1.107	1	0.1072	0.124	0.8649	8	>0,999999	0
	LPC(16:0)+K	No	0.787677	1.044	1	0.04412	0.1584	0.2785	8	>0,999999	0
	LPC(p18:1)+K	No	0.207462	0.9105	1	-0.08953	0.06528	1.371	8	>0,999999	0
	LPC(18:1)+K	No	0.967218	0.9937	1	-0.006335	0.1494	0.0424	8	>0,999999	0
	PC(20:1)	No	0.092885	1.273	1	0.2732	0.1432	1.908	8	>0,999999	0
	SM(34:1)	No	0.968049	1.006	1	0.0063	0.1524	0.04133	8	>0,999999	0
	PC(30:0)	No	0.161778	0.9695	1	-0.03046	0.01976	1.541	8	>0,999999	0
	PA(34:2)+K	No	0.936786	0.9921	1	-0.007861	0.09605	0.08184	8	>0,999999	0
	PA(34:1)+K	No	0.721032	1.045	1	0.04465	0.1207	0.3699	8	>0,999999	0
	PC(31:0)	No	0.506524	0.9439	1	-0.05611	0.0807	0.6954	8	>0,999999	0
	PC(O-32:0)	No	0.928281	1.012	1	0.0119	0.1281	0.09288	8	>0,999999	0
	PA(36:2)+Na	No	0.625352	1.055	1	0.05482	0.108	0.5077	8	>0,999999	0
	SM(34:1)+Na	No	0.517094	1.074	1	0.0739	0.1091	0.6777	8	>0,999999	0
	PC(30:0)+Na	No	0.789992	0.9877	1	-0.01228	0.04458	0.2754	8	>0,999999	0
	SM(36:2)	No	0.184452	0.9569	1	-0.04313	0.0297	1.452	8	>0,999999	0
	PC(32:2)	No	0.156682	0.8521	1	-0.1479	0.09465	1.563	8	>0,999999	0
	SM(36:1)	No	0.771179	0.9876	1	-0.0124	0.04121	0.3009	8	>0,999999	0
	PC(32:1)	No	0.803895	0.9961	1	-0.003936	0.01533	0.2567	8	>0,999999	0
	PC(32:0)	No	0.922159	0.9973	1	-0.002677	0.02655	0.1008	8	>0,999999	0
	PA(36:2)+K	No	0.590459	1.057	1	0.05722	0.1021	0.5605	8	>0,999999	0
	SM(36:1)+K	No	0.930329	0.9871	1	-0.01287	0.1427	0.09022	8	>0,999999	0
	SM(34:1)+K	No	0.918363	0.9814	1	-0.01859	0.1758	0.1058	8	>0,999999	0
	PC(30:0)+K	No	0.796044	0.9685	1	-0.03147	0.1178	0.2672	8	>0,999999	0
	SM(37:1)	No	0.82796	1.045	1	0.04472	0.1992	0.2245	8	>0,999999	0
	PC(33:1)	No	0.656127	1.028	1	0.02821	0.061	0.4624	8	>0,999999	0
	PC(33:0)	No	0.720466	1.038	1	0.03767	0.1016	0.3707	8	>0,999999	0
	SM(36:2)+Na	No	0.958066	0.9934	1	-0.00664	0.1224	0.05425	8	>0,999999	0
	SM(36:1)+Na	No	0.880321	1.015	1	0.01497	0.09628	0.1554	8	>0,999999	0
	PC(32:1)+Na	No	0.808387	1.035	1	0.03514	0.1402	0.2507	8	>0,999999	0
	PC(32:0)+Na	No	0.753326	1.02	1	0.01957	0.06016	0.3253	8	>0,999999	0
	PC(34:1)	No	0.82028	1.003	1	0.003179	0.01354	0.2348	8	>0,999999	0
	SM(36:2)+K	No	0.803741	0.9722	1	-0.02783	0.1083	0.2569	8	>0,999999	0
	SM(36:1)+K	No	0.867032	1.014	1	0.0141	0.08154	0.1729	8	>0,999999	0
	PC(32:1)+K	No	0.645066	1.023	1	0.02269	0.04741	0.4785	8	>0,999999	0
	PC(32:0)+K	No	0.796595	1.019	1	0.01907	0.07158	0.2665	8	>0,999999	0
	PC(35:1)	No	0.552602	1.04	1	0.04	0.06454	0.6198	8	>0,999999	0
	PC(34:2)+Na	No	0.85194	1.027	1	0.02651	0.1375	0.1928	8	>0,999999	0
	PC(36:4)	No	0.052293	1.368	1	0.3682	0.1617	2.277	8	>0,999999	0
	PC(33:1)+K	No	0.898766	1.017	1	0.01683	0.1282	0.1313	8	>0,999999	0
	PC(36:2)	No	0.836843	0.997	1	-0.002957	0.0139	0.2128	8	>0,999999	0
	PC(36:1)	No	0.331845	1.023	1	0.02295	0.02222	1.033	8	>0,999999	0
	PC(36:0)	No	0.416908	1.021	1	0.02105	0.02459	0.856	8	>0,999999	0
	PC(34:2)+K	No	0.754457	1.023	1	0.02324	0.07179	0.3237	8	>0,999999	0
	PC(34:1)+K	No	0.645436	1.025	1	0.02534	0.053	0.478	8	>0,999999	0
	PC(38:7)	No	0.961566	1.005	1	0.004584	0.0922	0.04972	8	>0,999999	0
	PC(38:6)	No	0.203203	1.031	1	0.03122	0.02253	1.386	8	>0,999999	0
	PC(36:2)+Na	No	0.577396	0.9825	1	-0.01748	0.0301	0.5808	8	>0,999999	0
	PC(36:1)+Na	No	0.451864	0.9851	1	-0.01492	0.01887	0.7908	8	>0,999999	0
	PC(36:0)+k	No	0.661902	0.9837	1	-0.01629	0.03587	0.454	8	>0,999999	0
	SM(42:2)	No	0.819011	0.9909	1	-0.009096	0.03847	0.2365	8	>0,999999	0
	PC(36:4)+K	No	0.904239	0.9913	1	-0.008659	0.06973	0.1242	8	>0,999999	0
	PC(36:2)+K	No	0.686655	1.021	1	0.02089	0.04992	0.4184	8	>0,999999	0
	PC(36:1)+K	No	0.41034	1.045	1	0.04525	0.0521	0.8686	8	>0,999999	0
	PC(38:6)+Na	No	0.367372	1.061	1	0.06067	0.0635	0.9554	8	>0,999999	0
	PC(36:0)+K	No	0.546415	1.057	1	0.0574	0.09115	0.6298	8	>0,999999	0
	PC(38:4)+Na	No	0.073978	1.035	1	0.03478	0.01693	2.055	8	>0,999999	0
	PC(40:6)	No	0.176764	1.058	1	0.05752	0.03883	1.481	8	>0,999999	0
	PC(38:6)+K	No	0.228278	1.05	1	0.04985	0.03821	1.305	8	>0,999999	0
	PC(38:5)+K	No	0.992657	1.001	1	0.0009867	0.1039	0.009494	8	>0,999999	0
	PC(38:4)+K	No	0.919976	1.006	1	0.006262	0.0604	0.1037	8	>0,999999	0
	SM (42:2)+K	No	0.98685	1.002	1	0.001917	0.1127	0.017	8	>0,999999	0
	PC(40:6)+Na	No	0.190002	1.146	1	0.1462	0.1021	1.432	8	>0,999999	0
	PC(40:7)+K	No	0.326118	1.116	1	0.1161	0.111	1.046	8	>0,999999	0
	PC(40:6)+K	No	0.072045	1.09	1	0.09	0.04344	2.072	8	>0,999999	0
	PC(32:1)+NOR	No	0.899563	1.028	1	0.0281	0.2157	0.1303	8	>0,999999	0
	PC(32:0)+NOR	No	0.774198	1.045	1	0.04466	0.1505	0.2968	8	>0,999999	0
	PC(34:1)+NOR	No	0.690425	1.051	1	0.05126	0.1241	0.413	8	>0,999999	0

## Sheet: DRN
	DRN lipids multiple t-test with FDR
	Lipids	Discovery?	P value	Mean of KO	Mean of WT	Difference	SE of difference	t ratio	df	q value	-log10(q value)
	LPA(16:0)	No	0.966879	0.9891	1	-0.01088	0.254	0.04284	8	>0,999999	0
	LPA(18:1)	No	0.916572	1.02	1	0.02007	0.1857	0.1081	8	>0,999999	0
	LPA(18:0)	No	0.499544	1.129	1	0.1292	0.1828	0.7072	8	0.994017	0.002606
	LPE(16:0)	No	0.911967	0.977	1	-0.02297	0.2013	0.1141	8	>0,999999	0
	LPE(18:1)	No	0.778129	0.9711	1	-0.02891	0.09918	0.2914	8	>0,999999	0
	LPE(18:0)	No	0.424018	1.066	1	0.06555	0.07782	0.8424	8	0.949443	0.02253
	LPS(20:4)	No	0.108171	0.5015	1	-0.4985	0.2757	1.808	8	0.647576	0.1887
	LPI(16:0)	No	0.018312	1.267	1	0.2671	0.09042	2.954	8	0.340321	0.4681
	LPI(18:0)	No	0.027766	1.509	1	0.5087	0.1896	2.684	8	0.469123	0.3287
	CerP(36:1)	No	0.924622	0.9911	1	-0.008917	0.09132	0.09764	8	>0,999999	0
	PA(32:0)	No	0.63503	1.044	1	0.04442	0.09003	0.4933	8	>0,999999	0
	PA(34:2)	No	0.93371	1.016	1	0.01563	0.1821	0.08583	8	>0,999999	0
	PA(34.1)	No	0.930939	1.006	1	0.0058	0.06485	0.08943	8	>0,999999	0
	PA(36:4)	No	0.658175	0.9386	1	-0.06135	0.1335	0.4594	8	>0,999999	0
	PA(36:2)	No	0.470115	1.082	1	0.08161	0.1076	0.7581	8	0.994017	0.002606
	PnE(36:1)	No	0.098679	0.9475	1	-0.0525	0.0281	1.868	8	0.647576	0.1887
	PA(36:1)	No	0.526962	1.027	1	0.0269	0.04068	0.6614	8	>0,999999	0
	SM(35:1)	No	0.939665	0.9936	1	-0.006408	0.08205	0.0781	8	>0,999999	0
	PE(34:1)	No	0.748015	1.012	1	0.01202	0.03616	0.3326	8	>0,999999	0
	PE-NMe2(32:0)	No	0.81957	1.019	1	0.0192	0.08146	0.2357	8	>0,999999	0
	PA(38:4)	No	0.101013	0.9408	1	-0.05918	0.03194	1.853	8	0.647576	0.1887
	PEp(36:2)	No	0.226916	0.9446	1	-0.05541	0.04233	1.309	8	0.860661	0.06517
	PEp(36:1)	No	0.125091	0.9414	1	-0.05864	0.03424	1.713	8	0.647576	0.1887
	PE(36:4)	No	0.326873	0.9607	1	-0.03929	0.03763	1.044	8	0.874858	0.05806
	PE(36:2)	No	0.293924	1.028	1	0.02782	0.02477	1.123	8	0.874858	0.05806
	PE(36:1)	No	0.583497	0.9785	1	-0.02154	0.0377	0.5713	8	>0,999999	0
	PA(40:6)	No	0.743736	1.023	1	0.0227	0.06706	0.3384	8	>0,999999	0
	PG(34:1)	No	0.307148	1.046	1	0.04603	0.0422	1.091	8	0.874858	0.05806
	PE(O-38:5)	No	0.01275	0.8964	1	-0.1036	0.03245	3.193	8	0.314637	0.5022
	PS(34:1)	No	0.411968	1.051	1	0.05123	0.05919	0.8655	8	0.945424	0.02437
	PE(38:6)	No	0.731715	0.9914	1	-0.008578	0.02416	0.3551	8	>0,999999	0
	PE(38:5)	No	0.547887	1.022	1	0.02236	0.03564	0.6274	8	>0,999999	0
	PE(38:4)	No	0.006279	0.8796	1	-0.1204	0.03278	3.673	8	0.314637	0.5022
	PE(38:2)	No	0.530561	0.9782	1	-0.0218	0.03326	0.6555	8	>0,999999	0
	PE(O-40:8)	No	0.008343	0.9016	1	-0.09838	0.02829	3.478	8	0.314637	0.5022
	PE(38:1)	No	0.615909	1.019	1	0.01941	0.0372	0.5219	8	>0,999999	0
	PEp(40:6)	No	0.412049	0.9669	1	-0.03309	0.03823	0.8653	8	0.945424	0.02437
	PS(36:4)	No	0.372483	1.291	1	0.2909	0.3079	0.9447	8	0.899039	0.04622
	PS(36:2)	No	0.058201	1.083	1	0.08281	0.0375	2.209	8	0.607602	0.2164
	PE(40:7)	No	0.272976	0.9786	1	-0.02142	0.01819	1.177	8	0.874858	0.05806
	PS(36:1)	No	0.785959	0.9826	1	-0.0174	0.06194	0.2808	8	>0,999999	0
	PE(40:6)	No	0.483859	1.016	1	0.01565	0.02131	0.7341	8	0.994017	0.002606
	PS(38:6)	No	0.354265	1.179	1	0.1792	0.1822	0.9833	8	0.886703	0.05222
	SHexCer(d36:1)	No	0.832538	0.9757	1	-0.02427	0.1111	0.2185	8	>0,999999	0
	PS(38:4)	No	0.069852	0.9257	1	-0.07428	0.03552	2.092	8	0.647576	0.1887
	SHexCer(t36:1)	No	0.597146	0.9298	1	-0.07025	0.1277	0.5503	8	>0,999999	0
	PS(40:7)	No	0.40028	0.9618	1	-0.03824	0.04305	0.8883	8	0.941671	0.0261
	PS(40:6)	No	0.067751	0.9626	1	-0.03743	0.01773	2.111	8	0.647576	0.1887
	SHexCer(t38:1)	No	0.476361	0.9467	1	-0.05335	0.0714	0.7471	8	0.994017	0.002606
	PI(36:4)	No	0.11582	1.082	1	0.08245	0.04675	1.764	8	0.647576	0.1887
	PI(36:2)	No	0.473878	1.078	1	0.07847	0.1044	0.7515	8	0.994017	0.002606
	SHexCer(d40:1)	No	0.84474	0.9885	1	-0.01146	0.05666	0.2023	8	>0,999999	0
	SHexCer(t40:1)	No	0.123949	0.912	1	-0.08796	0.05117	1.719	8	0.647576	0.1887
	PI(38:6)	No	0.032164	1.084	1	0.0837	0.03233	2.589	8	0.498136	0.3027
	PI(38:5)	No	0.850105	1.011	1	0.01079	0.0553	0.1952	8	>0,999999	0
	PI(38:4)	No	0.509511	1.024	1	0.02372	0.03436	0.6903	8	0.996764	0.001407
	SHexCer(d42:2)	No	0.29836	0.9427	1	-0.05728	0.0515	1.112	8	0.874858	0.05806
	SHexCer(d42:1)	No	0.307611	0.9226	1	-0.07737	0.07101	1.09	8	0.874858	0.05806
	SHexCer(d42:0)	No	0.297631	0.9434	1	-0.05662	0.05083	1.114	8	0.874858	0.05806
	SHexCer(d43:2)	No	0.736609	0.9794	1	-0.02059	0.05911	0.3483	8	>0,999999	0
	SHexCer(t42:2)	No	0.058848	0.8652	1	-0.1348	0.06122	2.202	8	0.607602	0.2164
	SHexCer(t42:1)	No	0.125438	0.8923	1	-0.1077	0.06293	1.711	8	0.647576	0.1887
	PI(40:6)	No	0.000709	1.109	1	0.1092	0.02052	5.323	8	0.131702	0.8804
	SHexCer(d44:2)	No	0.47525	0.9203	1	-0.07973	0.1064	0.7491	8	0.994017	0.002606
	SHexCer(t43:2)	No	0.094893	0.8518	1	-0.1482	0.07827	1.894	8	0.647576	0.1887
	SHexCer(t44:2)	No	0.101464	0.7924	1	-0.2076	0.1122	1.85	8	0.647576	0.1887
	PIP(38:4)	No	0.681985	0.9477	1	-0.05231	0.1231	0.4251	8	>0,999999	0
	PIP2(38:4)	No	0.533961	0.9012	1	-0.09882	0.152	0.6499	8	>0,999999	0
	GM3(36:1)	No	0.052784	1.551	1	0.5514	0.2428	2.271	8	0.607602	0.2164
	GM3(38:1)	No	0.09414	1.709	1	0.7086	0.3732	1.899	8	0.647576	0.1887
	GM3(40:1)	No	0.920678	0.9797	1	-0.02033	0.1979	0.1028	8	>0,999999	0
	GM2(36:1)	No	0.002494	3.807	1	2.807	0.6476	4.335	8	0.23179	0.6349
	GM2(38:1)	No	0.010788	6.025	1	5.025	1.521	3.304	8	0.314637	0.5022
	CL(72:8)	No	0.727906	1.094	1	0.09416	0.2613	0.3604	8	>0,999999	0
	CL(72:7)	No	0.124685	0.8847	1	-0.1153	0.06721	1.715	8	0.647576	0.1887
	CL(72:6)	No	0.574299	1.194	1	0.1942	0.3316	0.5856	8	>0,999999	0
	CL(72:5)	No	0.21574	1.313	1	0.3127	0.2326	1.344	8	0.860661	0.06517
	CL(72:4)	No	0.597969	1.061	1	0.06076	0.1107	0.549	8	>0,999999	0
	CL(72:3)	No	0.140744	1.226	1	0.2257	0.1381	1.635	8	0.68835	0.1622
	CL(74:11)	No	0.561948	0.6993	1	-0.3007	0.497	0.605	8	>0,999999	0
	CL(74:10)	No	0.149089	0.7586	1	-0.2414	0.1512	1.596	8	0.692706	0.1595
	CL(74:9)	No	0.970467	1.009	1	0.008935	0.2339	0.0382	8	>0,999999	0
	CL(74:8)	No	0.502758	1.133	1	0.1331	0.1897	0.7017	8	0.994017	0.002606
	CL(74:7)	No	0.266739	1.04	1	0.04003	0.03353	1.194	8	0.874858	0.05806
	CL(74:6)	No	0.362601	1.058	1	0.05782	0.05989	0.9654	8	0.886703	0.05222
	CL(74:5)	No	0.84603	0.8864	1	-0.1136	0.5664	0.2006	8	>0,999999	0
	CL(76:12)	No	0.495333	0.8635	1	-0.1365	0.1911	0.7143	8	0.994017	0.002606
	CL(76:11)	No	0.678408	1.103	1	0.1026	0.2385	0.4302	8	>0,999999	0
	CL(76:10)	No	0.783777	1.081	1	0.08109	0.2857	0.2838	8	>0,999999	0
	CL(76:9)	No	0.167974	1.276	1	0.276	0.182	1.516	8	0.726001	0.1391
	CL(78:14)	No	0.638877	0.8064	1	-0.1936	0.3969	0.4877	8	>0,999999	0
	CL(78:13)	No	0.672014	1.097	1	0.09716	0.2211	0.4394	8	>0,999999	0
	CL(78:12)	No	0.343636	1.055	1	0.05493	0.05457	1.007	8	0.874858	0.05806
	CL(78:11)	No	0.116499	1.145	1	0.1449	0.08233	1.76	8	0.647576	0.1887
	GM1(36:2)	No	0.327404	1.218	1	0.2177	0.2087	1.043	8	0.874858	0.05806
	GM1(36:1)	No	0.045489	1.379	1	0.3787	0.16	2.367	8	0.563614	0.249
	GM1(38:1)	No	0.038581	1.483	1	0.4825	0.1952	2.472	8	0.512168	0.2906
	GM1+K-2H(36:1)	No	0.684901	1.01	1	0.01049	0.02492	0.4209	8	>0,999999	0
	GD3(44:1)	No	0.731431	0.8394	1	-0.1606	0.4518	0.3555	8	>0,999999	0
	GM1(40:1)	No	0.080356	2.296	1	1.296	0.6474	2.001	8	0.647576	0.1887
	GT3(38:1)	No	0.493995	0.6273	1	-0.3727	0.52	0.7166	8	0.994017	0.002606
	GD1(36:1)	No	0.999269	0.9999	1	-0.0001099	0.1163	0.0009451	8	>0,999999	0
	GD1+Na-2H(36:1)	No	0.7988	1.027	1	0.02697	0.1024	0.2635	8	>0,999999	0
	GD1(38:1)	No	0.10732	1.118	1	0.1179	0.06502	1.813	8	0.647576	0.1887
	GD1+K-2H(36:1)	No	0.939746	1.006	1	0.006207	0.07958	0.078	8	>0,999999	0
	GD1+Na-2H(38:1)	No	0.166187	1.225	1	0.2249	0.1476	1.523	8	0.726001	0.1391
	GD1+K-2H(38:1)	No	0.24139	1.177	1	0.1774	0.1402	1.265	8	0.871938	0.05951
	LPC(16:0)	No	0.035116	1.132	1	0.1318	0.05203	2.533	8	0.502029	0.2993
	LPC(18:2)	No	0.331498	1.726	1	0.726	0.7023	1.034	8	0.874858	0.05806
	LPC(18:1)	No	0.421924	1.087	1	0.08696	0.1027	0.8464	8	0.949443	0.02253
	LPC(18:0)	No	0.017976	1.38	1	0.3802	0.1282	2.966	8	0.340321	0.4681
	LPC(16:0)+K	No	0.322182	1.166	1	0.1657	0.157	1.055	8	0.874858	0.05806
	LPC(p18:1)+K	No	0.780404	1.121	1	0.1212	0.4203	0.2884	8	>0,999999	0
	LPC(18:1)+K	No	0.942245	1.018	1	0.01838	0.2459	0.07476	8	>0,999999	0
	PC(20:1)	No	0.084798	0.421	1	-0.579	0.2944	1.967	8	0.647576	0.1887
	SM(34:1)	No	0.358629	1.355	1	0.3548	0.3643	0.9739	8	0.886703	0.05222
	PC(30:0)	No	0.187694	0.8295	1	-0.1705	0.1184	1.44	8	0.792796	0.1008
	PA(34:2)+K	No	0.013544	0.4209	1	-0.5791	0.1837	3.153	8	0.314637	0.5022
	PA(34:1)+K	No	0.802359	1.042	1	0.04217	0.163	0.2588	8	>0,999999	0
	PC(31:0)	No	0.310051	1.293	1	0.2926	0.2699	1.084	8	0.874858	0.05806
	PC(O-32:0)	No	0.938995	0.9845	1	-0.01551	0.1965	0.07897	8	>0,999999	0
	PA(36:2)+Na	No	0.935413	0.9851	1	-0.0149	0.1781	0.08362	8	>0,999999	0
	SM(34:1)+Na	No	0.225656	1.571	1	0.5712	0.4351	1.313	8	0.860661	0.06517
	PC(30:0)+Na	No	0.684451	0.8904	1	-0.1096	0.2599	0.4216	8	>0,999999	0
	SM(36:2)	No	0.010084	0.8274	1	-0.1726	0.05152	3.35	8	0.314637	0.5022
	PC(32:2)	No	0.335034	0.6389	1	-0.3611	0.352	1.026	8	0.874858	0.05806
	SM(36:1)	No	0.776534	1.01	1	0.01004	0.03421	0.2936	8	>0,999999	0
	PC(32:1)	No	0.138508	0.9379	1	-0.06214	0.03776	1.645	8	0.68835	0.1622
	PC(32:0)	No	0.723536	1.016	1	0.01602	0.04373	0.3664	8	>0,999999	0
	PA(36:2)+K	No	0.776857	0.9562	1	-0.04379	0.1494	0.2932	8	>0,999999	0
	SM(36:1)+K	No	0.76508	1.095	1	0.09543	0.3086	0.3092	8	>0,999999	0
	SM(34:1)+K	No	0.145387	1.467	1	0.4672	0.2896	1.613	8	0.692706	0.1595
	PC(30:0)+K	No	0.383193	0.8501	1	-0.1499	0.1625	0.9226	8	0.913031	0.03951
	SM(37:1)	No	0.865385	1.043	1	0.04342	0.248	0.1751	8	>0,999999	0
	PC(33:1)	No	0.297515	1.249	1	0.2491	0.2235	1.114	8	0.874858	0.05806
	PC(33:0)	No	0.66135	1.093	1	0.09304	0.2046	0.4548	8	>0,999999	0
	SM(36:2)+Na	No	0.159969	0.6192	1	-0.3808	0.2459	1.549	8	0.725128	0.1396
	SM(36:1)+Na	No	0.875935	1.013	1	0.01314	0.08153	0.1612	8	>0,999999	0
	PC(32:1)+Na	No	0.240974	0.7767	1	-0.2233	0.1763	1.266	8	0.871938	0.05951
	PC(32:0)+Na	No	0.719081	1.037	1	0.03655	0.09807	0.3727	8	>0,999999	0
	PC(34:1)	No	0.974096	1.001	1	0.0008005	0.0239	0.0335	8	>0,999999	0
	SM(36:2)+K	No	0.110585	0.7475	1	-0.2525	0.1408	1.794	8	0.647576	0.1887
	SM(36:1)+K	No	0.784786	1.026	1	0.02566	0.09087	0.2824	8	>0,999999	0
	PC(32:1)+K	No	0.248656	0.917	1	-0.08303	0.06674	1.244	8	0.871938	0.05951
	PC(32:0)+K	No	0.868383	1.017	1	0.01665	0.09729	0.1711	8	>0,999999	0
	PC(35:1)	No	0.484616	1.082	1	0.0821	0.112	0.7328	8	0.994017	0.002606
	PC(34:2)+Na	No	0.301269	1.197	1	0.1969	0.1782	1.105	8	0.874858	0.05806
	PC(36:4)	No	0.83978	1.016	1	0.0158	0.07567	0.2089	8	>0,999999	0
	PC(33:1)+K	No	0.680484	0.9131	1	-0.0869	0.2034	0.4272	8	>0,999999	0
	PC(36:2)	No	0.798995	1.009	1	0.008917	0.03387	0.2633	8	>0,999999	0
	PC(36:1)	No	0.746937	1.012	1	0.01186	0.03552	0.334	8	>0,999999	0
	PC(36:0)	No	0.960309	1.002	1	0.001792	0.03491	0.05135	8	>0,999999	0
	PC(34:2)+K	No	0.609037	1.07	1	0.07018	0.1319	0.5322	8	>0,999999	0
	PC(34:1)+K	No	0.932992	1.007	1	0.00691	0.07965	0.08676	8	>0,999999	0
	PC(38:7)	No	0.843374	0.9632	1	-0.03678	0.1802	0.2041	8	>0,999999	0
	PC(38:6)	No	0.286182	1.056	1	0.05615	0.04914	1.143	8	0.874858	0.05806
	PC(36:2)+Na	No	0.224967	0.9485	1	-0.05148	0.03915	1.315	8	0.860661	0.06517
	PC(36:1)+Na	No	0.324675	0.9707	1	-0.02933	0.02795	1.049	8	0.874858	0.05806
	PC(36:0)+k	No	0.677949	0.9644	1	-0.03557	0.08256	0.4309	8	>0,999999	0
	SM(42:2)	No	0.859101	0.9763	1	-0.02373	0.1295	0.1833	8	>0,999999	0
	PC(36:4)+K	No	0.684322	0.9657	1	-0.03434	0.08142	0.4217	8	>0,999999	0
	PC(36:2)+K	No	0.996713	0.9997	1	-0.0003315	0.078	0.00425	8	>0,999999	0
	PC(36:1)+K	No	0.848982	1.017	1	0.01661	0.08446	0.1967	8	>0,999999	0
	PC(38:6)+Na	No	0.502683	1.099	1	0.09923	0.1414	0.7018	8	0.994017	0.002606
	PC(36:0)+K	No	0.643969	1.052	1	0.05172	0.1077	0.4802	8	>0,999999	0
	PC(38:4)+Na	No	0.536213	1.049	1	0.0488	0.07552	0.6462	8	>0,999999	0
	PC(40:6)	No	0.246554	1.158	1	0.158	0.1263	1.25	8	0.871938	0.05951
	PC(38:6)+K	No	0.63219	1.049	1	0.04888	0.09825	0.4975	8	>0,999999	0
	PC(38:5)+K	No	0.999879	1	1	1.922e-05	0.123	0.0001563	8	>0,999999	0
	PC(38:4)+K	No	0.697968	0.97	1	-0.03001	0.07458	0.4023	8	>0,999999	0
	SM (42:2)+K	No	0.865112	0.967	1	-0.03302	0.1882	0.1754	8	>0,999999	0
	PC(40:6)+Na	No	0.205351	1.373	1	0.3735	0.2709	1.379	8	0.848101	0.07155
	PC(40:7)+K	No	0.928605	0.9802	1	-0.01977	0.2139	0.09246	8	>0,999999	0
	PC(40:6)+K	No	0.340029	1.173	1	0.1727	0.1702	1.015	8	0.874858	0.05806
	PC(32:1)+NOR	No	0.289542	1.326	1	0.3259	0.2873	1.134	8	0.874858	0.05806
	PC(32:0)+NOR	No	0.744774	1.066	1	0.06554	0.1945	0.337	8	>0,999999	0
	PC(34:1)+NOR	No	0.914083	1.012	1	0.01237	0.1111	0.1113	8	>0,999999	0

## Sheet: DRN without correction
	DRN lipids multiple t-test without correction
	Lipids	Below threshold?	P value	Mean of KO	Mean of WT	Difference	SE of difference	t ratio	df	-log10(P value)
	LPA(16:0)	No	0.966879	0.9891	1	-0.01088	0.254	0.04284	8	0.01463
	LPA(18:1)	No	0.916572	1.02	1	0.02007	0.1857	0.1081	8	0.03783
	LPA(18:0)	No	0.499544	1.129	1	0.1292	0.1828	0.7072	8	0.3014
	LPE(16:0)	No	0.911967	0.977	1	-0.02297	0.2013	0.1141	8	0.04002
	LPE(18:1)	No	0.778129	0.9711	1	-0.02891	0.09918	0.2914	8	0.1089
	LPE(18:0)	No	0.424018	1.066	1	0.06555	0.07782	0.8424	8	0.3726
	LPS(20:4)	No	0.108171	0.5015	1	-0.4985	0.2757	1.808	8	0.9659
	LPI(16:0)	Yes	0.018312	1.267	1	0.2671	0.09042	2.954	8	1.737
	LPI(18:0)	Yes	0.027766	1.509	1	0.5087	0.1896	2.684	8	1.556
	CerP(36:1)	No	0.924622	0.9911	1	-0.008917	0.09132	0.09764	8	0.03404
	PA(32:0)	No	0.63503	1.044	1	0.04442	0.09003	0.4933	8	0.1972
	PA(34:2)	No	0.93371	1.016	1	0.01563	0.1821	0.08583	8	0.02979
	PA(34.1)	No	0.930939	1.006	1	0.0058	0.06485	0.08943	8	0.03108
	PA(36:4)	No	0.658175	0.9386	1	-0.06135	0.1335	0.4594	8	0.1817
	PA(36:2)	No	0.470115	1.082	1	0.08161	0.1076	0.7581	8	0.3278
	PnE(36:1)	No	0.098679	0.9475	1	-0.0525	0.0281	1.868	8	1.006
	PA(36:1)	No	0.526962	1.027	1	0.0269	0.04068	0.6614	8	0.2782
	SM(35:1)	No	0.939665	0.9936	1	-0.006408	0.08205	0.0781	8	0.02703
	PE(34:1)	No	0.748015	1.012	1	0.01202	0.03616	0.3326	8	0.1261
	PE-NMe2(32:0)	No	0.81957	1.019	1	0.0192	0.08146	0.2357	8	0.08641
	PA(38:4)	No	0.101013	0.9408	1	-0.05918	0.03194	1.853	8	0.9956
	PEp(36:2)	No	0.226916	0.9446	1	-0.05541	0.04233	1.309	8	0.6441
	PEp(36:1)	No	0.125091	0.9414	1	-0.05864	0.03424	1.713	8	0.9028
	PE(36:4)	No	0.326873	0.9607	1	-0.03929	0.03763	1.044	8	0.4856
	PE(36:2)	No	0.293924	1.028	1	0.02782	0.02477	1.123	8	0.5318
	PE(36:1)	No	0.583497	0.9785	1	-0.02154	0.0377	0.5713	8	0.234
	PA(40:6)	No	0.743736	1.023	1	0.0227	0.06706	0.3384	8	0.1286
	PG(34:1)	No	0.307148	1.046	1	0.04603	0.0422	1.091	8	0.5127
	PE(O-38:5)	Yes	0.01275	0.8964	1	-0.1036	0.03245	3.193	8	1.894
	PS(34:1)	No	0.411968	1.051	1	0.05123	0.05919	0.8655	8	0.3851
	PE(38:6)	No	0.731715	0.9914	1	-0.008578	0.02416	0.3551	8	0.1357
	PE(38:5)	No	0.547887	1.022	1	0.02236	0.03564	0.6274	8	0.2613
	PE(38:4)	Yes	0.006279	0.8796	1	-0.1204	0.03278	3.673	8	2.202
	PE(38:2)	No	0.530561	0.9782	1	-0.0218	0.03326	0.6555	8	0.2753
	PE(O-40:8)	Yes	0.008343	0.9016	1	-0.09838	0.02829	3.478	8	2.079
	PE(38:1)	No	0.615909	1.019	1	0.01941	0.0372	0.5219	8	0.2105
	PEp(40:6)	No	0.412049	0.9669	1	-0.03309	0.03823	0.8653	8	0.3851
	PS(36:4)	No	0.372483	1.291	1	0.2909	0.3079	0.9447	8	0.4289
	PS(36:2)	No	0.058201	1.083	1	0.08281	0.0375	2.209	8	1.235
	PE(40:7)	No	0.272976	0.9786	1	-0.02142	0.01819	1.177	8	0.5639
	PS(36:1)	No	0.785959	0.9826	1	-0.0174	0.06194	0.2808	8	0.1046
	PE(40:6)	No	0.483859	1.016	1	0.01565	0.02131	0.7341	8	0.3153
	PS(38:6)	No	0.354265	1.179	1	0.1792	0.1822	0.9833	8	0.4507
	SHexCer(d36:1)	No	0.832538	0.9757	1	-0.02427	0.1111	0.2185	8	0.0796
	PS(38:4)	No	0.069852	0.9257	1	-0.07428	0.03552	2.092	8	1.156
	SHexCer(t36:1)	No	0.597146	0.9298	1	-0.07025	0.1277	0.5503	8	0.2239
	PS(40:7)	No	0.40028	0.9618	1	-0.03824	0.04305	0.8883	8	0.3976
	PS(40:6)	No	0.067751	0.9626	1	-0.03743	0.01773	2.111	8	1.169
	SHexCer(t38:1)	No	0.476361	0.9467	1	-0.05335	0.0714	0.7471	8	0.3221
	PI(36:4)	No	0.11582	1.082	1	0.08245	0.04675	1.764	8	0.9362
	PI(36:2)	No	0.473878	1.078	1	0.07847	0.1044	0.7515	8	0.3243
	SHexCer(d40:1)	No	0.84474	0.9885	1	-0.01146	0.05666	0.2023	8	0.07328
	SHexCer(t40:1)	No	0.123949	0.912	1	-0.08796	0.05117	1.719	8	0.9068
	PI(38:6)	Yes	0.032164	1.084	1	0.0837	0.03233	2.589	8	1.493
	PI(38:5)	No	0.850105	1.011	1	0.01079	0.0553	0.1952	8	0.07053
	PI(38:4)	No	0.509511	1.024	1	0.02372	0.03436	0.6903	8	0.2928
	SHexCer(d42:2)	No	0.29836	0.9427	1	-0.05728	0.0515	1.112	8	0.5253
	SHexCer(d42:1)	No	0.307611	0.9226	1	-0.07737	0.07101	1.09	8	0.512
	SHexCer(d42:0)	No	0.297631	0.9434	1	-0.05662	0.05083	1.114	8	0.5263
	SHexCer(d43:2)	No	0.736609	0.9794	1	-0.02059	0.05911	0.3483	8	0.1328
	SHexCer(t42:2)	No	0.058848	0.8652	1	-0.1348	0.06122	2.202	8	1.23
	SHexCer(t42:1)	No	0.125438	0.8923	1	-0.1077	0.06293	1.711	8	0.9016
	PI(40:6)	Yes	0.000709	1.109	1	0.1092	0.02052	5.323	8	3.15
	SHexCer(d44:2)	No	0.47525	0.9203	1	-0.07973	0.1064	0.7491	8	0.3231
	SHexCer(t43:2)	No	0.094893	0.8518	1	-0.1482	0.07827	1.894	8	1.023
	SHexCer(t44:2)	No	0.101464	0.7924	1	-0.2076	0.1122	1.85	8	0.9937
	PIP(38:4)	No	0.681985	0.9477	1	-0.05231	0.1231	0.4251	8	0.1662
	PIP2(38:4)	No	0.533961	0.9012	1	-0.09882	0.152	0.6499	8	0.2725
	GM3(36:1)	No	0.052784	1.551	1	0.5514	0.2428	2.271	8	1.278
	GM3(38:1)	No	0.09414	1.709	1	0.7086	0.3732	1.899	8	1.026
	GM3(40:1)	No	0.920678	0.9797	1	-0.02033	0.1979	0.1028	8	0.03589
	GM2(36:1)	Yes	0.002494	3.807	1	2.807	0.6476	4.335	8	2.603
	GM2(38:1)	Yes	0.010788	6.025	1	5.025	1.521	3.304	8	1.967
	CL(72:8)	No	0.727906	1.094	1	0.09416	0.2613	0.3604	8	0.1379
	CL(72:7)	No	0.124685	0.8847	1	-0.1153	0.06721	1.715	8	0.9042
	CL(72:6)	No	0.574299	1.194	1	0.1942	0.3316	0.5856	8	0.2409
	CL(72:5)	No	0.21574	1.313	1	0.3127	0.2326	1.344	8	0.6661
	CL(72:4)	No	0.597969	1.061	1	0.06076	0.1107	0.549	8	0.2233
	CL(72:3)	No	0.140744	1.226	1	0.2257	0.1381	1.635	8	0.8516
	CL(74:11)	No	0.561948	0.6993	1	-0.3007	0.497	0.605	8	0.2503
	CL(74:10)	No	0.149089	0.7586	1	-0.2414	0.1512	1.596	8	0.8266
	CL(74:9)	No	0.970467	1.009	1	0.008935	0.2339	0.0382	8	0.01302
	CL(74:8)	No	0.502758	1.133	1	0.1331	0.1897	0.7017	8	0.2986
	CL(74:7)	No	0.266739	1.04	1	0.04003	0.03353	1.194	8	0.5739
	CL(74:6)	No	0.362601	1.058	1	0.05782	0.05989	0.9654	8	0.4406
	CL(74:5)	No	0.84603	0.8864	1	-0.1136	0.5664	0.2006	8	0.07261
	CL(76:12)	No	0.495333	0.8635	1	-0.1365	0.1911	0.7143	8	0.3051
	CL(76:11)	No	0.678408	1.103	1	0.1026	0.2385	0.4302	8	0.1685
	CL(76:10)	No	0.783777	1.081	1	0.08109	0.2857	0.2838	8	0.1058
	CL(76:9)	No	0.167974	1.276	1	0.276	0.182	1.516	8	0.7748
	CL(78:14)	No	0.638877	0.8064	1	-0.1936	0.3969	0.4877	8	0.1946
	CL(78:13)	No	0.672014	1.097	1	0.09716	0.2211	0.4394	8	0.1726
	CL(78:12)	No	0.343636	1.055	1	0.05493	0.05457	1.007	8	0.4639
	CL(78:11)	No	0.116499	1.145	1	0.1449	0.08233	1.76	8	0.9337
	GM1(36:2)	No	0.327404	1.218	1	0.2177	0.2087	1.043	8	0.4849
	GM1(36:1)	Yes	0.045489	1.379	1	0.3787	0.16	2.367	8	1.342
	GM1(38:1)	Yes	0.038581	1.483	1	0.4825	0.1952	2.472	8	1.414
	GM1+K-2H(36:1)	No	0.684901	1.01	1	0.01049	0.02492	0.4209	8	0.1644
	GD3(44:1)	No	0.731431	0.8394	1	-0.1606	0.4518	0.3555	8	0.1358
	GM1(40:1)	No	0.080356	2.296	1	1.296	0.6474	2.001	8	1.095
	GT3(38:1)	No	0.493995	0.6273	1	-0.3727	0.52	0.7166	8	0.3063
	GD1(36:1)	No	0.999269	0.9999	1	-0.0001099	0.1163	0.0009451	8	0.0003175
	GD1+Na-2H(36:1)	No	0.7988	1.027	1	0.02697	0.1024	0.2635	8	0.09756
	GD1(38:1)	No	0.10732	1.118	1	0.1179	0.06502	1.813	8	0.9693
	GD1+K-2H(36:1)	No	0.939746	1.006	1	0.006207	0.07958	0.078	8	0.02699
	GD1+Na-2H(38:1)	No	0.166187	1.225	1	0.2249	0.1476	1.523	8	0.7794
	GD1+K-2H(38:1)	No	0.24139	1.177	1	0.1774	0.1402	1.265	8	0.6173
	LPC(16:0)	Yes	0.035116	1.132	1	0.1318	0.05203	2.533	8	1.454
	LPC(18:2)	No	0.331498	1.726	1	0.726	0.7023	1.034	8	0.4795
	LPC(18:1)	No	0.421924	1.087	1	0.08696	0.1027	0.8464	8	0.3748
	LPC(18:0)	Yes	0.017976	1.38	1	0.3802	0.1282	2.966	8	1.745
	LPC(16:0)+K	No	0.322182	1.166	1	0.1657	0.157	1.055	8	0.4919
	LPC(p18:1)+K	No	0.780404	1.121	1	0.1212	0.4203	0.2884	8	0.1077
	LPC(18:1)+K	No	0.942245	1.018	1	0.01838	0.2459	0.07476	8	0.02584
	PC(20:1)	No	0.084798	0.421	1	-0.579	0.2944	1.967	8	1.072
	SM(34:1)	No	0.358629	1.355	1	0.3548	0.3643	0.9739	8	0.4454
	PC(30:0)	No	0.187694	0.8295	1	-0.1705	0.1184	1.44	8	0.7265
	PA(34:2)+K	Yes	0.013544	0.4209	1	-0.5791	0.1837	3.153	8	1.868
	PA(34:1)+K	No	0.802359	1.042	1	0.04217	0.163	0.2588	8	0.09563
	PC(31:0)	No	0.310051	1.293	1	0.2926	0.2699	1.084	8	0.5086
	PC(O-32:0)	No	0.938995	0.9845	1	-0.01551	0.1965	0.07897	8	0.02734
	PA(36:2)+Na	No	0.935413	0.9851	1	-0.0149	0.1781	0.08362	8	0.029
	SM(34:1)+Na	No	0.225656	1.571	1	0.5712	0.4351	1.313	8	0.6466
	PC(30:0)+Na	No	0.684451	0.8904	1	-0.1096	0.2599	0.4216	8	0.1647
	SM(36:2)	Yes	0.010084	0.8274	1	-0.1726	0.05152	3.35	8	1.996
	PC(32:2)	No	0.335034	0.6389	1	-0.3611	0.352	1.026	8	0.4749
	SM(36:1)	No	0.776534	1.01	1	0.01004	0.03421	0.2936	8	0.1098
	PC(32:1)	No	0.138508	0.9379	1	-0.06214	0.03776	1.645	8	0.8585
	PC(32:0)	No	0.723536	1.016	1	0.01602	0.04373	0.3664	8	0.1405
	PA(36:2)+K	No	0.776857	0.9562	1	-0.04379	0.1494	0.2932	8	0.1097
	SM(36:1)+K	No	0.76508	1.095	1	0.09543	0.3086	0.3092	8	0.1163
	SM(34:1)+K	No	0.145387	1.467	1	0.4672	0.2896	1.613	8	0.8375
	PC(30:0)+K	No	0.383193	0.8501	1	-0.1499	0.1625	0.9226	8	0.4166
	SM(37:1)	No	0.865385	1.043	1	0.04342	0.248	0.1751	8	0.06279
	PC(33:1)	No	0.297515	1.249	1	0.2491	0.2235	1.114	8	0.5265
	PC(33:0)	No	0.66135	1.093	1	0.09304	0.2046	0.4548	8	0.1796
	SM(36:2)+Na	No	0.159969	0.6192	1	-0.3808	0.2459	1.549	8	0.796
	SM(36:1)+Na	No	0.875935	1.013	1	0.01314	0.08153	0.1612	8	0.05753
	PC(32:1)+Na	No	0.240974	0.7767	1	-0.2233	0.1763	1.266	8	0.618
	PC(32:0)+Na	No	0.719081	1.037	1	0.03655	0.09807	0.3727	8	0.1432
	PC(34:1)	No	0.974096	1.001	1	0.0008005	0.0239	0.0335	8	0.0114
	SM(36:2)+K	No	0.110585	0.7475	1	-0.2525	0.1408	1.794	8	0.9563
	SM(36:1)+K	No	0.784786	1.026	1	0.02566	0.09087	0.2824	8	0.1052
	PC(32:1)+K	No	0.248656	0.917	1	-0.08303	0.06674	1.244	8	0.6044
	PC(32:0)+K	No	0.868383	1.017	1	0.01665	0.09729	0.1711	8	0.06129
	PC(35:1)	No	0.484616	1.082	1	0.0821	0.112	0.7328	8	0.3146
	PC(34:2)+Na	No	0.301269	1.197	1	0.1969	0.1782	1.105	8	0.521
	PC(36:4)	No	0.83978	1.016	1	0.0158	0.07567	0.2089	8	0.07583
	PC(33:1)+K	No	0.680484	0.9131	1	-0.0869	0.2034	0.4272	8	0.1672
	PC(36:2)	No	0.798995	1.009	1	0.008917	0.03387	0.2633	8	0.09746
	PC(36:1)	No	0.746937	1.012	1	0.01186	0.03552	0.334	8	0.1267
	PC(36:0)	No	0.960309	1.002	1	0.001792	0.03491	0.05135	8	0.01759
	PC(34:2)+K	No	0.609037	1.07	1	0.07018	0.1319	0.5322	8	0.2154
	PC(34:1)+K	No	0.932992	1.007	1	0.00691	0.07965	0.08676	8	0.03012
	PC(38:7)	No	0.843374	0.9632	1	-0.03678	0.1802	0.2041	8	0.07398
	PC(38:6)	No	0.286182	1.056	1	0.05615	0.04914	1.143	8	0.5434
	PC(36:2)+Na	No	0.224967	0.9485	1	-0.05148	0.03915	1.315	8	0.6479
	PC(36:1)+Na	No	0.324675	0.9707	1	-0.02933	0.02795	1.049	8	0.4886
	PC(36:0)+k	No	0.677949	0.9644	1	-0.03557	0.08256	0.4309	8	0.1688
	SM(42:2)	No	0.859101	0.9763	1	-0.02373	0.1295	0.1833	8	0.06596
	PC(36:4)+K	No	0.684322	0.9657	1	-0.03434	0.08142	0.4217	8	0.1647
	PC(36:2)+K	No	0.996713	0.9997	1	-0.0003315	0.078	0.00425	8	0.00143
	PC(36:1)+K	No	0.848982	1.017	1	0.01661	0.08446	0.1967	8	0.0711
	PC(38:6)+Na	No	0.502683	1.099	1	0.09923	0.1414	0.7018	8	0.2987
	PC(36:0)+K	No	0.643969	1.052	1	0.05172	0.1077	0.4802	8	0.1911
	PC(38:4)+Na	No	0.536213	1.049	1	0.0488	0.07552	0.6462	8	0.2707
	PC(40:6)	No	0.246554	1.158	1	0.158	0.1263	1.25	8	0.6081
	PC(38:6)+K	No	0.63219	1.049	1	0.04888	0.09825	0.4975	8	0.1992
	PC(38:5)+K	No	0.999879	1	1	1.922e-05	0.123	0.0001563	8	5.251e-05
	PC(38:4)+K	No	0.697968	0.97	1	-0.03001	0.07458	0.4023	8	0.1562
	SM (42:2)+K	No	0.865112	0.967	1	-0.03302	0.1882	0.1754	8	0.06293
	PC(40:6)+Na	No	0.205351	1.373	1	0.3735	0.2709	1.379	8	0.6875
	PC(40:7)+K	No	0.928605	0.9802	1	-0.01977	0.2139	0.09246	8	0.03217
	PC(40:6)+K	No	0.340029	1.173	1	0.1727	0.1702	1.015	8	0.4685
	PC(32:1)+NOR	No	0.289542	1.326	1	0.3259	0.2873	1.134	8	0.5383
	PC(32:0)+NOR	No	0.744774	1.066	1	0.06554	0.1945	0.337	8	0.128
	PC(34:1)+NOR	No	0.914083	1.012	1	0.01237	0.1111	0.1113	8	0.03901
