# Supplementary material for: Prosaposin maintains lipid homeostasis in dopamine neurons and counteracts experimental parkinsonism in rodents
Source: Nat Commun. 2023 Sep 19;14:5804. doi: 10.1038/s41467-023-41539-5 (PMC10509278; doi:10.1038/s41467-023-41539-5)
Supplement: Supplementary file 7 — Supplementary Data 4 [file 41467_2023_41539_MOESM7_ESM.xlsx]

## Sheet: DRN
	P value	Mean of WT	Mean of KO	Difference	SE of difference	t ratio	df
Tryptophan	0.020386	0.2436	0.6678	-0.4242	0.1471	2.884	8
5-HTP	0.124741	0.3665	0.5989	-0.2324	0.1355	1.715	8
5-HT	0.013417	0.4054	0.6847	-0.2793	0.08842	3.159	8
5-HIAL	0.002283	0.5876	0.8813	-0.2937	0.06673	4.401	8
5-HIAA	0.975804	0.7576	0.7552	0.002369	0.07572	0.03129	8
5-HTOL	0.825737	0.6984	0.7318	-0.03331	0.1464	0.2275	8
6-OHM	0.128552	0.5084	0.7033	-0.195	0.115	1.695	8
DA	0.244491	0.008745	0.005854	0.002891	0.002301	1.256	8
DA2	0.291013	0.004095	0.003004	0.00109	0.0009645	1.131	8
3-MT	0.112432	0.001463	0.0006082	0.0008545	0.0004792	1.783	8
MOPAL	0.191696	0.1386	0.07797	0.06062	0.04251	1.426	8
DOPAL	0.473222	0.241	0.1717	0.06929	0.09206	0.7527	8
DOPAL2	0.049733	0.04435	0.0212	0.02315	0.01003	2.309	8
DOPAC_double	0.058883	0.06103	0.04054	0.02049	0.009306	2.201	8
DOPAC_DOPEGAL	0.836109	0.04457	0.04029	0.004283	0.02004	0.2137	8
HVA_MOPEGAL	0.022894	0.08523	0.04605	0.03918	0.01395	2.809	8
Tyramine	0.987671	0.03164	0.03184	-0.000203	0.01273	0.01594	8
NE	0.089307	0.7466	0.5021	0.2444	0.1265	1.933	8
NE2	0.058362	0.7717	0.4885	0.2833	0.1284	2.207	8
DOPEG	0.022446	0.7393	0.3301	0.4092	0.145	2.821	8
MOPEG	0.05889	0.7627	0.6117	0.151	0.06862	2.201	8
EP_NMN2	0.494605	0.5053	0.4134	0.09188	0.1284	0.7156	8
EP_NEdouble	0.062965	0.749	0.4615	0.2875	0.1332	2.158	8
Arginine	0.247085	0.2506	0.4357	-0.1851	0.1482	1.249	8
Putrescine	0.103508	0.1336	0.2808	-0.1473	0.08016	1.837	8
Spermidine	0.009432	0.2617	0.6998	-0.4381	0.1291	3.395	8
GABA-H2O	0.147084	0.8631	0.7796	0.08351	0.05202	1.605	8
GABA	0.822387	0.8684	0.8523	0.01606	0.06921	0.232	8
Histamine	0.697072	0.1575	0.1329	0.02465	0.06106	0.4036	8
Creatinine	0.579379	0.253	0.3207	-0.06773	0.1172	0.5777	8
Taurine	0.204687	0.02063	0.03403	-0.0134	0.009703	1.381	8
Creatine	0.375342	0.08729	0.1412	-0.05396	0.05748	0.9387	8
Lysine	0.171624	0.3095	0.5033	-0.1938	0.1291	1.501	8
Histidine	0.13527	0.1422	0.307	-0.1648	0.09922	1.661	8
Tocopherol	0.702297	0.1361	0.111	0.02503	0.06317	0.3962	8

## Sheet: Hipp
	P value	Mean of KO-HIPP	Mean of WT-HIPP	Difference	SE of difference	t ratio	df
Tryptophan	0.984611	0.4672	0.4681	-0.000925	0.04648	0.0199	8
5-HTP	0.413472	0.008346	0.005404	0.002942	0.003411	0.8626	8
5-HT	0.39587	0.09493	0.1208	-0.02582	0.02879	0.8971	8
5-HIAL	0.85668	0.04438	0.04607	-0.001684	0.009031	0.1865	8
5-HIAA	0.609619	0.2803	0.2571	0.02326	0.04378	0.5313	8
5-HTOL	0.446945	0.1592	0.199	-0.03979	0.04975	0.7998	8
6-OHM	0.185464	0.07637	0.1329	-0.05655	0.03904	1.449	8
DA	0.151899	0.0001961	0.0004135	-0.0002174	0.0001373	1.584	8
DA2	0.050508	9.881e-05	0.0002898	-0.000191	8.306e-05	2.3	8
3-MT	0.075054	0.000486	0.0002629	0.0002231	0.0001091	2.045	8
MOPAL	0.977862	0.3873	0.3866	0.0007069	0.02469	0.02863	8
DOPAL	0.227706	0.1895	0.1066	0.08293	0.06348	1.306	8
DOPAL2	0.406957	0.002651	0.003593	-0.0009413	0.001075	0.8752	8
DOPAC2	0.340163	0.001426	0.002184	-0.0007579	0.0007473	1.014	8
DOPAC	0.44448	0.1626	0.1752	-0.01265	0.01572	0.8043	8
HVA	0.319549	0.1474	0.1631	-0.01576	0.01485	1.061	8
Tyramine	0.565618	0.06837	0.07284	-0.004477	0.007471	0.5992	8
NE	0.415291	0.1424	0.1492	-0.00683	0.00795	0.8591	8
NE2	0.255727	0.1384	0.1462	-0.007811	0.006381	1.224	8
DOPEG	0.825685	0.08211	0.08721	-0.005109	0.02245	0.2276	8
MOPEG	0.522023	0.211	0.2273	-0.01635	0.02442	0.6695	8
EP2	0.327049	0.3198	0.2222	0.09758	0.09348	1.044	8
EP-NE2	0.231433	0.1028	0.1136	-0.01084	0.008372	1.295	8
Arginine	0.773376	0.6895	0.7256	-0.0361	0.1212	0.2979	8
Putrescine	0.722262	0.4407	0.4725	-0.03187	0.08656	0.3682	8
Spermidine	0.807976	0.3806	0.3588	0.02176	0.0866	0.2512	8
GABA-H2O	0.26062	0.4344	0.3756	0.05886	0.04863	1.211	8
GABA	0.062335	0.345	0.2772	0.06787	0.03135	2.165	8
Histamine	0.241367	0.09662	0.3844	-0.2878	0.2274	1.265	8
Creatinine	0.553269	0.7283	0.7847	-0.05639	0.09113	0.6188	8
Taurine	0.857251	0.4842	0.4798	0.004366	0.0235	0.1858	8
Creatine	0.466568	0.8333	0.8798	-0.0465	0.06083	0.7644	8
Lysine	0.86196	0.687	0.6703	0.01666	0.09276	0.1796	8
Histidine	0.960667	0.5947	0.5891	0.005605	0.1102	0.05088	8
Tocopherol	0.780399	0.7613	0.7947	-0.0334	0.1158	0.2884	8

## Sheet: Ctx
	P value	Mean of KO-Ctx	Mean of WT-Ctx	Difference	SE of difference	t ratio	df
Tryptophan	0.859405	0.5463	0.5314	0.01488	0.08135	0.1829	8
5-HTP	0.260722	0.00423	0.002164	0.002066	0.001707	1.21	8
5-HT	0.381902	0.03848	0.05062	-0.01213	0.01311	0.9252	8
5-HIAL	0.406663	0.01603	0.01903	-0.003	0.003426	0.8758	8
5-HIAA	0.503905	0.01917	0.02688	-0.007712	0.01102	0.6998	8
5-HTOL	0.967306	0.09954	0.1016	-0.002014	0.04762	0.04229	8
6-OHM	0.313673	0.0785	0.1157	-0.03718	0.03458	1.075	8
DA	0.732395	0.02487	0.0223	0.002568	0.007252	0.3541	8
DA2	0.807191	0.02524	0.0233	0.00194	0.00769	0.2523	8
3-MT	0.33586	0.02382	0.01753	0.006287	0.00614	1.024	8
MOPAL	0.305994	0.4577	0.4832	-0.02553	0.02335	1.094	8
DOPAL	0.668416	0.3902	0.4331	-0.04283	0.09635	0.4446	8
DOPAL2	0.791597	0.03096	0.02908	0.001886	0.006904	0.2732	8
DOPAC2	0.890078	0.05512	0.0541	0.001023	0.007171	0.1427	8
DOPAC	0.596802	0.2533	0.2677	-0.01439	0.02613	0.5508	8
HVA	0.085722	0.2439	0.2781	-0.03418	0.01744	1.96	8
DOPET	0.993335	0.0884	0.08857	-0.0001781	0.02066	0.008618	8
Tyramine	0.793306	0.1034	0.1048	-0.001404	0.005181	0.2709	8
NE	0.878782	0.1575	0.1593	-0.001808	0.01148	0.1575	8
NE2	0.789139	0.1394	0.1418	-0.002404	0.008692	0.2765	8
DOPEG	0.569284	0.2219	0.2045	0.01742	0.02936	0.5934	8
MOPEG	0.430283	0.1865	0.2027	-0.01619	0.0195	0.8306	8
EP2	0.251242	0.5489	0.4059	0.1429	0.1156	1.237	8
EP-NE2	0.838819	0.1125	0.1146	-0.00206	0.009804	0.2101	8
Arginine	0.878093	0.7842	0.8007	-0.01649	0.1041	0.1584	8
Putrescine	0.40269	0.4785	0.5903	-0.1118	0.1265	0.8836	8
Spermidine	0.127402	0.1596	0.08534	0.07424	0.04365	1.701	8
GABA-H2O	0.938288	0.176	0.1771	-0.001159	0.0145	0.07989	8
GABA	0.483824	0.2257	0.2036	0.02212	0.03013	0.7341	8
Histamine	0.701723	0.0738	0.08091	-0.007112	0.01791	0.397	8
Creatinine	0.473938	0.2751	0.3183	-0.04321	0.0575	0.7514	8
Taurine	0.586027	0.6119	0.6352	-0.0233	0.04107	0.5674	8
Creatine	0.545459	0.579	0.6393	-0.06024	0.09542	0.6313	8
Lysine	0.485901	0.6928	0.642	0.05081	0.06955	0.7305	8
Histidine	0.83136	0.5533	0.522	0.03127	0.1421	0.22	8
Tocopherol	0.624592	0.3939	0.4442	-0.05031	0.09888	0.5088	8

## Sheet: Str
	P value	Mean of WT-Str	Mean of KO-Str	Difference	SE of difference	t ratio	df
Tryptophan	0.810852	0.6495	0.624	0.0255	0.1031	0.2474	8
5-HTP	0.122609	0.01025	0.005958	0.004293	0.002487	1.726	8
5-HT	0.015761	0.05467	0.0155	0.03917	0.01283	3.053	8
5-HIAL	0.03026	0.008294	0.003556	0.004738	0.001803	2.628	8
5-HIAA	0.124558	0.05339	0.03351	0.01988	0.01159	1.716	8
5-HTOL	0.531678	0.7151	0.6676	0.04752	0.0727	0.6536	8
6-OHM	0.292094	0.2315	0.188	0.04352	0.03859	1.128	8
DA	0.149231	0.895	0.8191	0.07597	0.04761	1.596	8
DA2	0.13348	0.9165	0.8423	0.07421	0.04444	1.67	8
3-MT	0.227705	0.4283	0.5795	-0.1512	0.1157	1.306	8
MOPAL	0.762311	0.8451	0.8625	-0.01739	0.05555	0.313	8
DOPAL	0.886917	0.6228	0.602	0.02081	0.1417	0.1468	8
DOPAL2	0.289147	0.8414	0.7528	0.08869	0.07813	1.135	8
DOPAC2	0.768188	0.7843	0.7599	0.0244	0.08003	0.3049	8
DOPAC	0.809639	0.8192	0.8025	0.01674	0.06722	0.249	8
HVA	0.503142	0.9177	0.8637	0.05401	0.07704	0.7011	8
DOPET	0.932705	0.8127	0.8214	-0.008638	0.09913	0.08714	8
Tyramine	0.182334	0.9386	0.8767	0.06182	0.04233	1.46	8
NE	0.613959	0.008102	0.006359	0.001743	0.003321	0.5248	8
NE2	0.745822	0.007165	0.006158	0.001008	0.003003	0.3356	8
DOPEG	0.373518	0.04953	0.03361	0.01592	0.01689	0.9425	8
MOPEG	0.356034	0.03285	0.02071	0.01214	0.01239	0.9795	8
EP2	0.039179	0.009062	0.01883	-0.009766	0.003966	2.462	8
EP-NE2	0.450171	0.004006	0.002605	0.001401	0.001765	0.7939	8
Arginine	0.914317	0.8514	0.8401	0.01133	0.102	0.111	8
Putrescine	0.844356	0.2598	0.2735	-0.01376	0.06784	0.2028	8
Spermidine	0.018042	0.2513	0.4127	-0.1614	0.05446	2.964	8
GABA-H2O	0.267028	0.04363	0.09648	-0.05285	0.04429	1.193	8
GABA	0.171654	0.07156	0.1414	-0.06988	0.04654	1.501	8
Histamine	0.68203	0.08104	0.08896	-0.007916	0.01862	0.425	8
Creatinine	0.17507	0.1812	0.223	-0.04178	0.02808	1.488	8
Taurine	0.83653	0.8928	0.8813	0.01148	0.05385	0.2132	8
Creatine	0.963186	0.5848	0.5795	0.005357	0.1125	0.04762	8
Lysine	0.515875	0.8297	0.8814	-0.05166	0.076	0.6797	8
Histidine	0.724957	0.6107	0.6595	-0.04884	0.134	0.3645	8
Tocopherol	0.67053	0.5999	0.5665	0.03339	0.07564	0.4415	8
