# Supplementary material for: Prosaposin maintains lipid homeostasis in dopamine neurons and counteracts experimental parkinsonism in rodents
Source: Nat Commun. 2023 Sep 19;14:5804. doi: 10.1038/s41467-023-41539-5 (PMC10509278; doi:10.1038/s41467-023-41539-5)
Supplement: Supplementary file 8 — Supplementary Data 5 [file 41467_2023_41539_MOESM8_ESM.xlsx]

## Sheet: Main figures
	Figures	Graphs	Tests/Correlation	Statistics	p value	Post hoc multiple comparisons
						Correction	Comparisons	p value
	Figure 1	1b	Unpaired t test	t=6,026, df=1387	<0,0001	N/A
		1c	Unpaired t test with Welch's correction	t=0,2032, df=982,0	0.8391
		1d	Pearson correlation	r=0,73	0.0004
		1e	Pearson correlation	r=0,13	0.5849
		1f	Spearman correlation	r=0.59	0.0081
		1g	Pearson correlation	r=0,46	0.001
		1h	Pearson correlation	r=-0.19	0.46
		1i	Spearman correlation	r=0.08	0.58
		1j	Pearson correlation	r=-0.24	0.36
		1k	Spearman correlation	r=-0.03	0.82
		1l	Pearson correlation	r=-0.64	0.007
		1m	Spearman correlation	r=-0.40	0.004
	Figure 2	2b	Unpaired t test	t=3,015, df=22	0.0064	N/A
			Unpaired t test	t=2,558, df=22	0.0179
			Unpaired t test	t=2,085, df=22	0.0489
		2d	Two-way ANOVA			Fisher's LSD	2m WT-KO	0.0676
							4m WT-KO	0.7467
							8m WT-KO	0.4238
				Genotype F (1, 64) = 0,1703	P=0,6813		16m WT-KO	0.0378
				Age F (3, 64) = 2,588	P=0,0606		KO 2m vs. 4m	0.024
				Interaction F (3, 64) = 2,588	P=0,0606		KO 2m vs. 8m	0.0073
							KO 2m vs. 16m	0.0002
							KO 4m vs. 8m	0.5982
							KO 4m vs. 16m	0.0772
							KO 8m vs. 16m	0.2312
		2f	Two-way ANOVA	Genotype F (1, 36) = 0,4155	P=0,5233	Bonferroni's	8m WT-KO	>0,9999
				Age F (1, 36) = 1,401	P=0,2443		13m WT-KO	0.8172
				Interaction F (1, 36) = 0,1705	P=0,6821
		2g	Two-way ANOVA	GenotypeF (1, 36) = 0,7024	P=0,4075	Bonferroni's	8m WT-KO	>0,9999
				Age F (1, 36) = 10,08	P=0,0031		13m WT-KO	0.4208
				Interaction F (1, 36) = 0,6006	P=0,4434
		2i	Two-way ANOVA			Bonferroni's	2m WT-KO	<0,0001
							4m WT-KO	0.3228
							8m WT-KO	0.337
				Genotype F (1, 478) = 42,17	P<0,0001		16m WT-KO	0.0477
				Age F (3, 478) = 6,293	P=0,0003		KO 2m vs. 4m	<0,0001
				Interaction F (3, 478) = 6,293	P=0,0003		KO 2m vs. 8m	<0,0001
							KO 2m vs. 16m	<0,0001
							KO 4m vs. 8m	>0,9999
							KO 4m vs. 16m	>0,9999
							KO 8m vs. 16m	>0,9999
		2j	Two-way ANOVA			Bonferroni's	2m WT-KO	<0,0001
							4m WT-KO	0.0044
							8m WT-KO	>0,9999
				Genotype F (1, 478) = 42,67	P<0,0001		16m WT-KO	0.0252
				Age F (3, 478) = 4,992	P=0,0020		KO 2m vs. 4m	0.0038
				Interaction F (3, 478) = 4,992	P=0,0020		KO 2m vs. 8m	<0,0001
							KO 2m vs. 16m	0.0019
							KO 4m vs. 8m	0.078
							KO 4m vs. 16m	>0,9999
							KO 8m vs. 16m	0.1775
		2l	Two-way ANOVA	Genotype F (1, 93) = 12,76	P=0,0006	Bonferroni's	4m WT-KO	0.9374
				Age F (2, 93) = 24,47	P<0,0001		8m WT-KO	0.0096
				Interaction F (2, 93) = 0,9825	P=0,3782		16m WT-KO	0.0837
		2m	Mann Whitney	U=55	0.0037	N/A
		2n	Unpaired t test with Welch's correction	t=2,193, df=16,13	0.0433
		or	Two-way ANOVA	Genotype F (1, 92) = 10,64	P=0,0016	Bonferroni's	4m WT-KO	>0,9999
				Age F (2, 92) = 5,588	P=0,0051		8m WT-KO	0.0225
				Interaction F (2, 92) = 1,239	P=0,2946		16m WT-KO	0.0766
		2p	Two-way ANOVA	Genotype F (1, 93) = 23,49	P<0,0001	Bonferroni's	4m WT-KO	<0,0001
				Age F (2, 93) = 34,71	P<0,0001		8m WT-KO	0.0056
				Interaction F (2, 93) = 2,014	P=0,1392		16m WT-KO	0.7821
		2q	Two-way ANOVA	Genotype F (1, 92) = 20,89	P<0,0001	Bonferroni's	4m WT-KO	0.0014
				Age F (2, 92) = 35,39	P<0,0001		8m WT-KO	0.0008
				Interaction F (2, 92) = 1,561	P=0,2155		16m WT-KO	>0,9999
		2r	Two-way ANOVA	Genotype F (1, 54) = 4,335	P=0,0421	Bonferroni's	4m WT-KO	0.2829
				Age F (2, 54) = 6,887	P=0,0022		8m WT-KO	0.0205
				Interaction F (2, 54) = 1,335	P=0,2717		16m WT-KO	0.9022
		2s	Unpaired t test	t=0,2028, df=22	0.8411	N/A
		2t	Unpaired t test	t=0,4162, df=22	0.6813
		2u	Unpaired t test	t=1,178, df=22	0.2513
		2v	Mann Whitney	U=50	0.2284
		2w	Unpaired t test	t=1,040, df=22	0.3096
	Figure 3	3i	Unpaired t test	t=6,334, df=15	1.3e-05	N/A
			Unpaired t test	t=2.264, df=15	0.038846
			Unpaired t test	t=2.986, df=15	0.00924
			Unpaired t test	t=4.338, df=15	0.000585
			Unpaired t test	t=1.31, df=15	0.209974
			Unpaired t test	t=2.53, df=15	0.023079
			Unpaired t test	t=0.3547, df=15	0.727721
			Unpaired t test	t=2.821, df=15	0.012901
			Unpaired t test	t=1.974, df=15	0.067145
			Unpaired t test	t=2.855, df=15	0.012034
			Unpaired t test	t=4.482, df=15	0.000439
			Unpaired t test	t=2.32, df=15	0.034822
		3l	Unpaired t test	t=2.367, df=8	0.045489	N/A
			Unpaired t test	t=2.472, df=8	0.038581
			Unpaired t test	t=1.043, df=8	0.327404
			Unpaired t test	t=2.001, df=8	0.080356
			Unpaired t test	t=0.4209, df=8	0.684908
			Unpaired t test	t=4.335, df=8	0.002494
			Unpaired t test	t=3.304, df=8	0.010788
			Unpaired t test	t=2.271, df=8	0.052784
			Unpaired t test	t=1.899, df=8	0.09414
			Unpaired t test	t=0.1028, df=8	0.920678
		3n	Unpaired t test	t=2.884, df=8	0.020386
			Unpaired t test	t=1.715, df=8	0.12474
			Unpaired t test	t=3.159, df=8	0.013416
			Unpaired t test	t=4.401, df=8	0.002283
			Unpaired t test	t=0.03129, df=8	0.975803
			Unpaired t test	t=0.2275, df=8	0.825738
	Figure 4	4b: WT+AAV-α-syn vs cKO+AAV-α-syn	Repeated measures two-way ANOVA			Bonferroni's	WT+AAV-α-syn 6w vs 10w	0.1418
				Time F (2, 26) = 13,04	P=0,0001		WT+AAV-α-syn 6w vs 14w	>0,9999
				Genotype F (1, 13) = 0,1294	P=0,7249		WT+AAV-α-syn 10w vs 14w	0.6024
				Interaction F (2, 26) = 4,658	P=0,0187		cKO+AAV-α-syn 6w vs 10w	0.0004
				Subject F (13, 26) = 27,16	P<0,0001		cKO+AAV-α-syn 6w vs 14w	0.0001
							cKO+AAV-α-syn 10w vs 14w	>0,9999
		4b: cKO+AAV-α-syn vs cKO+AAV-α-syn +AAV-PSAP	Repeated measures two-way ANOVA			Bonferroni's	cKO+AAV-α-syn 6w vs 10w	0.0004
				Time F (2, 22) = 11,73	P=0,0003		cKO+AAV-α-syn 6w vs 14w	0.0002
				AAV-PSAP F (1, 11) = 5,077	P=0,0456		cKO+AAV-α-syn 10w vs 14w	>0,9999
				Interaction F (2, 22) = 3,618	P=0,0438		cKO+AAV-α-syn+AAV-PSAP 6w vs 10w	0.999
				Subject F (11, 22) = 21,01	P<0,0001		cKO+AAV-α-syn+AAV-PSAP 6w vs 14w	0.4393
							cKO+AAV-α-syn+AAV-PSAP 10w vs 14w	>0,9999
		4b: WT+AAV-α-syn vs WT+AAV-α-syn +AAV-PSAP	Repeated measures two-way ANOVA			Bonferroni's	WT+AAV-α-syn 6w vs 10w	0.0757
				Time F (2, 27) = 5,834	P=0.0078		WT+AAV-α-syn 6w vs 14w	>0,9999
				AAV-PSAP F (1, 14) = 0,005130	P=0.9439		WT+AAV-α-syn 10w vs 14w	0.441
				Interaction F (2, 27) = 1,576	P=0.2252		cKO+AAV-α-syn+AAV-PSAP 6w vs 10w	0.1327
							cKO+AAV-α-syn+AAV-PSAP 6w vs 14w	0.0255
							cKO+AAV-α-syn+AAV-PSAP 10w vs 14w	>0,9999
		4b: WT+AAV-α-syn +AAV-PSAP vs cKO-AAV-α-syn +AAV-PSAP	Repeated measures two-way ANOVA			Bonferroni's	WT+AAV-α-syn+ AAV-PSAP 6w vs 10w	0.1086
				Time F (2, 23) = 5,851	0.0088		WT+AAV-α-syn+ AAV-PSAP 6w vs 14w	0.0196
				Genotype F (1, 12) = 8,310	0.0138		WT+AAV-α-syn+AAV-PSAP 10w vs 14w	>0,9999
				Interaction F (2, 23) = 0,2844	0.7551		cKO+AAV-α-syn+AAV-PSAP 6w vs 10w	0.7699
							cKO+AAV-α-syn+AAV-PSAP 6w vs 14w	0.2703
							cKO+AAV-α-syn+AAV-PSAP 10w vs 14w	>0,9999
		4d	Repeated measures two-way ANOVA	Side F (1, 13) = 39,50	P<0,0001	Bonferroni's	WT ipsi vs con	<0,0001
				Genotype F (1, 13) = 18,25	P=0,0009		cKO ipsi vs con	0.1162
				Interaction F (1, 13) = 10,56	P=0,0063		ipsi WT vs Cko	0.0201
				Subject F (13, 13) = 6,399	P=0,0010		con WT vs Cko	<0,0001
		4d (cKO ipsi vs con)	Paired t test	t=2,583, df=6	0.0416	N/A
		4f (striatal TH)	Two-way ANOVA			Fisher's LSD	WT AAV-asyn vs. AAV-asyn+AAV-psap	0.366
							WT AAV-asyn vs. AAV-gfp	0.0468
							WT AAV-asyn vs. AAV-gfp+AAV-psap	0.2567
							WT AAV-asyn+AAV-psap vs. AAV-gfp	0.2627
							WT AAV-asyn+AAV-psap vs.AAV-gfp+AAV-psap	0.7918
							WT AAV-gfp vs. AAV-gfp+AAV-psap	0.4069
				Genotype F (1, 46) = 1,389	P=0,2446		cKO AAV-asyn vs. AAV-asyn+AAV-psap	0.0023
				AAV F (3, 46) = 6,932	P=0,0006		cKO AAV-asyn vs. AAV-gfp	0.0002
				Interaction F (3, 46) = 1,225	P=0,3114		cKO AAV-asyn vs. AAV-gfp+AAV-psap	0.002
							cKO AAV-asyn+AAV-psap vs. AAV-gfp	0.3914
							cKO AAV-asyn+AAV-psap vs.AAV-gfp+AAV-psap	0.8683
							cKO AAV-gfp vs. AAV-gfp+AAV-psap	0.5042
							AAV-asyn WT vs. cKO	0.0233
							AAV-asyn+AAV-psap WT vs. Cko	0.9579
							AAV-gfp WT vs. cKO	0.8347
							AAV-gfp+AAV-psap WT vs. cKO	0.9635
		4f (SNc TH)	Two-way ANOVA			Fisher's LSD	WT AAV-asyn vs. AAV-asyn+AAV-psap	0.4412
							WT AAV-asyn vs. AAV-gfp	0.0181
							WT AAV-asyn vs. AAV-gfp+AAV-psap	0.0498
							WT AAV-asyn+AAV-psap vs. AAV-gfp	0.1045
							WT AAV-asyn+AAV-psap vs.AAV-gfp+AAV-psap	0.2238
							WT AAV-gfp vs. AAV-gfp+AAV-psap	0.6855
				Genotype F (1, 46) = 1,121	P=0,2952		cKO AAV-asyn vs. AAV-asyn+AAV-psap	0.0042
				AAV F (3, 46) = 8,742	P=0,0001		cKO AAV-asyn vs. AAV-gfp	0.0033
				Interaction F (3, 46) = 1,480	P=0,2324		cKO AAV-asyn vs. AAV-gfp+AAV-psap	<0,0001
							cKO AAV-asyn+AAV-psap vs. AAV-gfp	0.8388
							cKO AAV-asyn+AAV-psap vs.AAV-gfp+AAV-psap	0.1099
							cKO AAV-gfp vs. AAV-gfp+AAV-psap	0.1761
							AAV-asyn WT vs. cKO	0.0488
							AAV-asyn+AAV-psap WT vs. Cko	0.7862
							AAV-gfp WT vs. cKO	0.2578
							AAV-gfp+AAV-psap WT vs. cKO	0.5283
		4f (striatal DAT)	Two-way ANOVA			Fisher's LSD	WT AAV-asyn vs. AAV-asyn+AAV-psap	0.0471
							WT AAV-asyn vs. AAV-gfp	0.0203
							WT AAV-asyn vs. AAV-gfp+AAV-psap	0.0616
				Genotype F (1, 46) = 3,453	P=0,0696		WT AAV-asyn+AAV-psap vs. AAV-gfp	0.6648
				AAV F (3, 46) = 10,19	P<0,0001		WT AAV-asyn+AAV-psap vs.AAV-gfp+AAV-psap	0.9698
				InteractionF (3, 46) = 1,626	P=0,1963		WT AAV-gfp vs. AAV-gfp+AAV-psap	0.65
							cKO AAV-asyn vs. AAV-asyn+AAV-psap	0.0029
							cKO AAV-asyn vs. AAV-gfp	0.0008
							cKO AAV-asyn vs. AAV-gfp+AAV-psap	<0,0001
							cKO AAV-asyn+AAV-psap vs. AAV-gfp	0.5732
							cKO AAV-asyn+AAV-psap vs.AAV-gfp+AAV-psap	0.0572
							cKO AAV-gfp vs. AAV-gfp+AAV-psap	0.1891
							AAV-asyn WT vs. cKO	0.0175
							AAV-asyn+AAV-psap WT vs. Cko	0.2222
							AAV-gfp WT vs. cKO	0.3135
							AAV-gfp+AAV-psap WT vs. cKO	0.4447
		4h	One-way ANOVA	F (3, 26) = 8,951	P=0,0003	Bonferroni's	WT-AAV-asyn vs. KO-AAV-asyn	0.0007
							WT-AAV-asyn vs. WT-AAV-asyn-PSAP	>0,9999
							WT-AAV-asyn vs. KO-AAV-asyn-PSAP	>0,9999
							KO-AAV-asyn vs. WT-AAV-asyn-PSAP	0.0064
							KO-AAV-asyn vs. KO-AAV-asyn-PSAP	0.0018
							WT-AAV-asyn-PSAP vs. KO-AAV-asyn-PSAP	>0,9999
	Figure 5	5b	unpaired t test	t=2,316, df=17	0.0333
		5e (striatal TH)	unpaired t test	t=2,598, df=17	0.0187
		5e (SNc TH)	unpaired t test	t=3,091, df=17	0,0066
		5e (striatal DAT)	unpaired t test	t=3,050, df=17	0.0072
	Figure 6	6d : AAV-asyn vs AAV-asyn+ECB	Repeated measures two-way ANOVA			Bonferroni's	AAV-α-syn 2w vs. 8w	0.0097
				Time x ECB F (2, 24) = 1,812	P=0,1850		AAV-α-syn2w vs. 12w	0.0027
				Time F (2, 24) = 11,00	P=0,0004		AAV-α-syn 8w vs. 12w	>0,9999
				ECB F (1, 12) = 1,609	P=0,2287		AAV-α-syn+ECB 2w vs. 8w	0.0361
				Subject F (12, 24) = 2,541	P=0,0250		AAV-α-syn+ECB 2w vs. 12w	0.4432
							AAV-α-syn+ECB 8w vs. 12w	0.7016
		6d : AAV-asyn vs AAV-asyn+ECB-PSAP				Bonferroni's	AAV-α-syn 2w vs. 8w	0.004
				Time x ECB F (2, 24) = 4,303	P=0,0253		AAV-α-syn2w vs. 12w	0.0009
				Time F (2, 24) = 9,163	P=0,0011		AAV-α-syn 8w vs. 12w	>0,9999
				ECB F (1, 12) = 0,01113	P=0,9177		AAV-α-syn+ECB-PSAP 2w vs. 8w	0.2416
				Subject F (12, 24) = 10,76	P<0,0001		AAV-α-syn+ECB-PSAP 2w vs. 12w	>0,9999
							AAV-α-syn+ECB-PSAP 8w vs. 12w	0.4782
		6d : AAV-asyn vs AAV-asyn+ECB-PGRN				Bonferroni's	AAV-α-syn 2w vs. 8w	0.047
				Time x ECB F (2, 24) = 2,262	P=0,1259		AAV-α-syn2w vs. 12w	0.0175
				Time F (1,907, 22,89) = 20,02	P<0,0001		AAV-α-syn 8w vs. 12w	>0,9999
				ECB F (1, 12) = 3,367	P=0,0914		AAV-α-syn+ECB-PGRN 2w vs. 8w	0.0181
				Subject F (12, 24) = 4,276	P=0,0012		AAV-α-syn+ECB-PGRN 2w vs. 12w	0.1177
							AAV-α-syn+ECB-PGRN 8w vs. 12w	0.3828
		6d : AAV-asyn vs AAV-asyn+ECB-PGRN-PSAP				Bonferroni's	AAV-α-syn 2w vs. 8w	0.0005
				Time x ECB F (2, 24) = 4,730	P=0,0185		AAV-α-syn2w vs. 12w	<0,0001
				Time F (2, 24) = 15,21	P<0,0001		AAV-α-syn 8w vs. 12w	>0,9999
				ECB F (1, 12) = 0,02581	P=0,8750		AAV-α-syn+ECB-PGRN-PSAP 2w vs. 8w	0.1242
				Subject F (12, 24) = 10,16	P<0,0001		AAV-α-syn+ECB-PGRN-PSAP 2w vs. 12w	0.5918
							AAV-α-syn+ECB-PGRN-PSAP 8w vs. 12w	>0,9999
		6d : AAV-asyn+ECB vs AAV-asyn+ECB-PSAP				Bonferroni's	AAV-α-syn+ECB 2w vs. 8w	0.0425
				Time x ECB F (2, 28) = 0,3705	P=0,6937		AAV-α-syn+ECB 2w vs. 12w	>0,9999
				Time F (1,551, 21,72) = 4,255	P=0,0360		AAV-α-syn+ECB 8w vs. 12w	0.8177
				ECB F (1, 14) = 0,8687	P=0,3671		AAV-α-syn+ECB-PSAP 2w vs. 8w	0.2102
				Subject F (14, 28) = 6,493	P<0,0001		AAV-α-syn+ECB-PSAP 2w vs. 12w	>0,9999
							AAV-α-syn+ECB-PSAP 8w vs. 12w	0.7218
		6d : AAV-asyn+ECB vs AAV-asyn+ECB-PGRN				Bonferroni's	AAV-α-syn+ECB 2w vs. 8w	0.0425
				Time x ECB F (2, 28) = 0,1304	P=0,8783		AAV-α-syn+ECB 2w vs. 12w	>0,9999
				Time F (1,767, 24,74) = 9,522	P=0,0012		AAV-α-syn+ECB 8w vs. 12w	0.8177
				ECB F (1, 14) = 0,5851	P=0,4570		AAV-α-syn+ECB-PGRN 2w vs. 8w	0.0181
				Subject F (14, 28) = 2,254	P=0,0327		AAV-α-syn+ECB-PGRN 2w vs. 12w	0.1177
							AAV-α-syn+ECB-PGRN 8w vs. 12w	0.3828
		6d : AAV-asyn+ECB vs AAV-asyn+ECB-PGRN-PSAP				Bonferroni's	AAV-α-syn+ECB 2w vs. 8w	0.0228
				Time x ECB F (2, 28) = 0,3624	P=0,6992		AAV-α-syn+ECB 2w vs. 12w	0.3736
				Time F (2, 28) = 5,213	P=0,0119		AAV-α-syn+ECB 8w vs. 12w	0.62
				ECB F (1, 14) = 1,486	P=0,2429		AAV-α-syn+ECB-PGRN-PSAP 2w vs. 8w	0.3161
				Subject F (14, 28) = 5,057	P=0,0001		AAV-α-syn+ECB-PGRN-PSAP 2w vs. 12w	0.9357
							AAV-α-syn+ECB-PGRN-PSAP 8w vs. 12w	>0,9999
		6d : AAV-asyn+ECB-PSAP vs AAV-asyn+ECB-PGRN				Bonferroni's	AAV-α-syn+ECB-PSAP 2w vs. 8w	0.2102
				Time x ECB F (2, 28) = 1,152	P=0,3304		AAV-α-syn+ECB-PSAP 2w vs. 12w	>0,9999
				Time F (1,938, 27,13) = 7,736	P=0,0024		AAV-α-syn+ECB-PSAP 8w vs. 12w	0.7218
				ECB F (1, 14) = 1,780	P=0,2035		AAV-α-syn+ECB-PGRN 2w vs. 8w	0.0181
				Subject F (14, 28) = 9,042	P<0,0001		AAV-α-syn+ECB-PGRN 2w vs. 12w	0.1177
							AAV-α-syn+ECB-PGRN 8w vs. 12w	0.3828
		6d : AAV-asyn+ECB-PSAP vs AAV-asyn+ECB-PGRN-PSAP				Bonferroni's	AAV-α-syn+ECB-PSAP 2w vs. 8w	0.1942
				Time x ECB F (2, 28) = 0,20532	P=0,8156		AAV-α-syn+ECB-PSAP 2w vs. 12w	>0,9999
				Time F (2, 28) = 3,598	P=0,0407		AAV-α-syn+ECB-PSAP 8w vs. 12w	0.4115
				ECB F (1, 14) = 0,0004821	P=0,9828		AAV-α-syn+ECB-PGRN-PSAP 2w vs. 8w	0.2252
				Subject F (14, 28) = 13,44	P<0,0001		AAV-α-syn+ECB-PGRN-PSAP 2w vs. 12w	0.7946
							AAV-α-syn+ECB-PGRN-PSAP 8w vs. 12w	>0,9999
		6d : AAV-asyn+ECB-PGRN vs AAV-asyn+ECB-PGRN-PSAP				Bonferroni's	AAV-α-syn+ECB-PGRN 2w vs. 8w	0.0181
				Time x ECB F (2, 28) = 1,426	P=0,2572		AAV-α-syn+ECB-PGRN 2w vs. 12w	0.1177
				Time F (1,885, 26,39) = 10,54	P=0,0005		AAV-α-syn+ECB-PGRN 8w vs. 12w	0.3828
				ECB F (1, 14) = 2,936	P=0,1087		AAV-α-syn+ECB-PGRN-PSAP 2w vs. 8w	0.2687
				Subject F (14, 28) = 7,907	P<0,0001		AAV-α-syn+ECB-PGRN-PSAP 2w vs. 12w	0.4159
							AAV-α-syn+ECB-PGRN-PSAP 8w vs. 12w	>0,9999
		6e	Kruskal-Wallis	8.912	0.0633	Dunn's	AAV-α-syn vs. AAV-α-syn+ECB-PSAP	0.0293
							AAV-α-syn+ECB-PGRN vs. AAV-α-syn+ECB-PSAP	0.0221
		6g	One-way ANOVA	F (4, 29) = 6,739	P=0,0006	Bonferroni's	AAV-α-syn vs. AAV-α-syn+ECB	>0,9999
							AAV-α-syn vs. AAV-α-syn+ECB-PSAP	0.0196
							AAV-α-syn vs. AAV-α-syn+ECB-PGRN	>0,9999
							AAV-α-syn vs. AAV-α-syn+ECB-PGRN-PSAP	0.0074
							AAV-α-syn+ECB vs. AAV-α-syn+ECB-PSAP	0.0167
							AAV-α-syn+ECB vs. AAV-α-syn+ECB-PGRN	>0,9999
							AAV-α-syn+ECB vs. AAV-α-syn+ECB-PGRN-PSAP	0.0055
							AAV-α-syn+ECB-PSAP vs. AAV-α-syn+ECB-PGRN	0.5356
							AAV-α-syn+ECB-PSAP vs. AAV-α-syn+ECB-PGRN-PSAP	>0,9999
							AAV-α-syn+ECB-PGRN vs. AAV-α-syn+ECB-PGRN-PSAP	0.2224
		6h	Kruskal-Wallis	9,849	P=0,0431	Dunn's	AAV-α-syn vs. AAV-α-syn+ECB	0.6952
							AAV-α-syn vs. AAV-α-syn+ECB-PSAP	0.028
							AAV-α-syn vs. AAV-α-syn+ECB-PGRN	0.4265
							AAV-α-syn vs. AAV-α-syn+ECB-PGRN-PSAP	0.1168

## Sheet: Supplementary figures
	Figures	Graphs	Tests/Correlation	Statistics	p value	Post hoc multiple comparisons
						Correction	Comparisons	p value
	SF.2	2a	Mann Whitney	U=152	0.8742	N/A
		2b	Mann Whitney	U=366	0.0779
		2c	Unpaired t test	t=2,131, df=35	0.0401
		2d	Mann Whitney	U=382	0.0307
		2e	Mann Whitney (PD-MCI vs HC)	U=163	0.0419
		2f	Mann Whitney	U=167	0.0149
		2g	Mann Whitney	U=518	0.6254
		2h	Kruskal-Wallis	5.987	0.0501	Dunn's	HC vs. PD-NC	0.4281
							HC vs. PD-MCI	>0,9999
							PD-NC vs. PD-MCI	0.0497
		2k	Unpaired t test	t=1,560, df=21	0.1337	N/A
		2p	Unpaired t test	t=2,038, df=44	0.047628
		2q	Unpaired t test	t=2,068, df=48	0.0441
	SF. 5	5a-DA	Unpaired t test	t=2,687, df=19	0.0146	N/A
		5a-HVA	Unpaired t test	t=2,361, df=23	0.0271
		5a-3-MT	Unpaired t test	t=1,639, df=23	0.1147
		5b-DA	Unpaired t test	t=3,453, df=13	0.0043
		5b-3-MT	Unpaired t test	t=5,221, df=14	0.0001
		5d	Two-way ANOVA			Bonferroni	2m WT-KO	>0,9999
							4m WT-KO	0.003
							8m WT-KO	0.1755
				Genotype F (1, 63) = 15,19	P=0,0002		16m WT-KO	0.8184
				Age F (3, 63) = 1,329	P=0,2730		KO 2m vs. 4m	0.1407
				Interaction F (3, 63) = 1,329	P=0,2730		KO 2m vs. 8m	>0,9999
							KO 2m vs. 16m	>0,9999
							KO 4m vs. 8m	0.6358
							KO 4m vs. 16m	0.0262
							KO 8m vs. 16m	>0,9999
		5h	unpaired t test (WT-KO)	t=4,195, df=23	0.0003
			paired t test (WT-WT baseline)	t=8,790, df=8	<0,0001
	SF. 7	7d	Two-way ANOVA	Genotype F (1, 756) = 33,53	P<0,0001	Bonferroni	14d WT-KO	<0,0001
				Age F (1, 756) = 16,91	P<0,0001		9m WT-KO	0.4904
				Interaction F (1, 756) = 16,91	P<0,0001		WT 14d-9m	>0,9999
							KO 14d-9m	<0,0001
		7e	Two-way ANOVA	Genotype F (1, 756) = 88,17	P<0,0001	Bonferroni	14d WT-KO	<0,0001
				Age F (1, 756) = 18,14	P<0,0001		9m WT-KO	0.0008
				Interaction F (1, 756) = 18,14	P<0,0001		WT 14d-9m	>0,9999
							KO 14d-9m	<0,0001
	SF. 8	8a	Mann Whitney	U=48	0.0014	N/A
		8b	Unpaired t test	t=1,696, df=22	0.104
		8c	Two-way ANOVA	Genotype F (1, 93) = 0,01936	P=0,4231	Bonferroni	4m WT-KO	>0,9999
				Age F (2, 93) = 2,653	P=0,0758		8m WT-KO	>0,9999
				Interaction F (2, 93) = 0,8681	P=0,8896		16m WT-KO	>0,9999
		8d baseline	Unpaired t test	t=2.513, df=20	p=0.0206	N/A
		8d l-dopa	Unpaired t test	t=1.097, df=20	p=0.2858
		8d cocaine	Unpaired t test	t=3.282, df=13.05	p=0.0059
		8d skf81297	Unpaired t test	t=1.043, df=20	p=0.3092
		8d baseline and cocaine	RM Two-way ANOVA	Genotype F(1,20)=13.79	p=0.0014
				Cocaine treatment (1, 19)	p<0,0001
				Interaction (1, 19)	p=0.0114
	SF. 9	9a	Unpaired t test	t=1,446, df=15	0.1686	N/A
		9b	Unpaired t test	t=0,4275, df=15	0.6751
		9c	Unpaired t test	t=0,5487, df=15	0.5913
		9d	Unpaired t test	t=0,4820, df=15	0.6368
		9k-CPu PC1	Kruskal-Wallis	23.48	<0,0001	Dunn's	4m vs. 8m	0.1391
							4m vs. 16m	<0,0001
							8m vs. 16m	0.0165
		9k-Cpu-PC2	One-way ANOVA	F (2, 28) = 5,916	P=0,0072	Bonferroni's	4m vs. 8m	0.0395
							4m vs. 16m	0.8738
							8m vs. 16m	0.0075
		9k-Ctx PC1	Kruskal-Wallis	9.976	0.0068	Dunn's	4m vs. 8m	0.0418
							4m vs. 16m	0.0092
							8m vs. 16m	>0,9999
		9k-Ctx PC2	One-way ANOVA	F (2, 28) = 5,879	P=0,0074	Bonferroni's	4m vs. 8m	0.0451
							4m vs. 16m	>0,9999
							8m vs. 16m	0.0089
		9k-CC PC1	Kruskal-Wallis			Dunn's	4m vs. 8m	>0,9999
				F (2, 28) = 0,4050	P=0,6708		4m vs. 16m	>0,9999
							8m vs. 16m	>0,9999
		9k-CC PC2	One-way ANOVA	F (2, 28) = 5,322	P=0,0110	Bonferroni's	4m vs. 8m	>0,9999
							4m vs. 16m	0.0226
							8m vs. 16m	0.0334
		9k-Hipp PC1	Kruskal-Wallis	9.267	0.0097	Dunn's	4m vs. 8m	0.0089
							4m vs. 16m	>0,9999
							8m vs. 16m	0.1189
		9k-Hipp PC2	Kruskal-Wallis	8.186	0.0167	Dunn's	4m vs. 8m	0.0868
							4m vs. 16m	0.0213
							8m vs. 16m	>0,9999
		9k-VTA&SN PC1	Kruskal-Wallis	7.009	0.0301	Dunn's	4m vs. 8m	0.0579
							4m vs. 16m	0.0339
							8m vs. 16m	0.6398
		9k-VTA&SN PC2	Kruskal-Wallis	13.02	0.0015	Dunn's	4m vs. 8m	0.0008
							4m vs. 16m	0.0416
							8m vs. 16m	>0,9999
	SF. 10	10f	Unpaired t test with Welch's correction	t=2,426, df=10,50	0.0346	NA
		10h	Unpaired t test	t=2,539, df=135	0.0122
		10j	Unpaired t test	t=0,5755, df=89	0.5664
		10k	Unpaired t test	t=1,108, df=102,0	0.270367
			Unpaired t test	t=0,5699, df=91,00	0.570116
			Unpaired t test	t=1.035, df=102.0	0.303066
			Unpaired t test	t=3.454, df=91.00	0.000839
		10l	Unpaired t test	t=2.724, df=15	0.015672
			Unpaired t test	t=4.7, df=15	0.000285
			Unpaired t test	t=4.606, df=15	0.000343
			Unpaired t test	t=3.517, df=15	0.003112
			Unpaired t test	t=9.272, df=15	<0,000001
			Unpaired t test	t=8.577, df=15	<0,000001
			Unpaired t test	t=4.603, df=15	0.000345
			Unpaired t test	t=1.794, df=15	0.093033
			Unpaired t test	t=4.814, df=15	0.000228
			Unpaired t test	t=5.23, df=15	0.000102
			Unpaired t test	t=0.5463, df=15	0.592927
			Unpaired t test	t=0.2088, df=15	0.837424
		10n	Unpaired t test	t=0.08595,df=103,0	0.931676
			Unpaired t test	t=7.689,df=90,00	<0,000001
			Unpaired t test	t=2.648,df=98,00	0.009447
			Unpaired t test	t=3.009,df=95,00	0.003353
			Unpaired t test	t=1.349,df=106,0	0.180347
			Unpaired t test	t=0.4795,df=59,00	0.633374
			Unpaired t test	t=0.7291,df=114,0	0.467464
		10p	Unpaired t test	t=0,7521, df=129	0.4534
	SF. 12	12c (multiple t-tests)	CL(72:9)	t=1.083, df=4	0.339711
			CL(74:9)	t=4.243, df=4	0.013234
			CL(76:9)	t=4.061, df=4	0.015339
			GM1(36:1)	t=0.3402, df=4	0.750847
			GM1(38:1)	t=1.096, df=4	0.334505
	SF. 14	14d	Unpaired t test	t=6,230, df=553	<0,0001	N/A
		14e	Unpaired t test	t=5,153, df=546	<0,0001
		14h	Unpaired t test	t=1,753, df=135	0.0819
	SF. 15	15b: WT+AAV-GFP vs cKO+AAV-GFP	Repeated measures two-way ANOVA			Bonferroni's	WT+AAV-GFP 6w vs 10w	>0,9999
				Time F (2, 20) = 0,6824	P=0,5168		WT+AAV-GFP 6w vs 14w	>0,9999
				Genotype F (1, 10) = 2,483	P=0,1461		WT+AAV-GFP 10w vs 14w	0.5172
				Interaction F (2, 20) = 0,4651	P=0,6347		cKO+AAV-GFP 6w vs 10w	>0,9999
				Subject F (10, 20) = 21,67	P<0,0001		cKO+AAV-GFP 6w vs 14w	>0,9999
							cKO+AAV-GFP 10w vs 14w	>0,9999
		15b: cKO+AAV-GFP vs cKO+AAV-GFP +AAV-PSAP	Repeated measures two-way ANOVA			Bonferroni's	cKO+AAV-GFP 6w vs 10w	>0,9999
				Time F (1,608, 16,08) = 6,753	P=0,0104		cKO+AAV-GFP 6w vs 14w	0.6907
				Genotype F (1, 10) = 0,03709	P=0,8511		cKO+AAV-GFP 10w vs 14w	>0,9999
				Interaction F (2, 20) = 2,211	P=0,1357		cKO+AAV-GFP+AAV-PSAP 6w vs 10w	0.0375
				Subject F (10, 20) = 35,91	P<0,0001		cKO+AAV-GFP+AAV-PSAP 6w vs 14w	0.053
							cKO+AAV-GFP+AAV-PSAP 10w vs 14w	>0,9999
		15b: WT+AAV-GFP vs WT+AAV-GFP +AAV-PSAP	Repeated measures two-way ANOVA			Bonferroni's	WT+AAV-GFP 6w vs 10w	>0,9999
				Time F (1,672, 16,72) = 0,3589	P=0,6665		WT+AAV-GFP 6w vs 14w	>0,9999
				Genotype F (1, 10) = 1,637	P=0,2296		WT+AAV-GFP 10w vs 14w	0.7911
				Interaction F (2, 20) = 0,6610	P=0,5273		WT+AAV-GFP+AAV-PSAP 6w vs 10w	>0,9999
				Subject F (10, 20) = 23,73	P<0,0001		WT+AAV-GFP+AAV-PSAP 6w vs 14w	>0,9999
							WT+AAV-GFP+AAV-PSAP 10w vs 14w	>0,9999
		15b: WT+AAV-GFP+AAV-PSAP vs cKO+AAV-GFP +AAV-PSAP	Repeated measures two-way ANOVA			Bonferroni's	WT+AAV-GFP+AAV-PSAP 6w vs 10w	>0,9999
				Time F (2, 20) = 3,422	P=0,0527		WT+AAV-GFP+AAV-PSAP 6w vs 14w	>0,9999
				Genotype F (1, 10) = 0,2629	P=0,6193		WT+AAV-GFP+AAV-PSAP 10w vs 14w	>0,9999
				Interaction F (2, 20) = 4,131	P=0,0315		cKO+AAV-GFP+AAV-PSAP 6w vs 10w	0.0077
				Subject F (10, 20) = 45,13	P<0,0001		cKO+AAV-GFP+AAV-PSAP 6w vs 14w	0.0134
							cKO+AAV-GFP+AAV-PSAP 10w vs 14w	>0,9999
		15d	Repeated measures two-way ANOVA	Side F (1, 10) = 0,1439	P=0,7123	Bonferroni's	WT ipsi vs con	0.9225
				Genotype F (1, 10) = 8,792	P=0,0142		cKO ipsi vs con	>0,9999
				Interaction F (1, 10) = 0,4959	P=0,4974		ipsi WT vs Cko	0.0938
				Subject F (10, 10) = 2,442	P=0,0876		con WT vs Cko	0.0186
	SF. 16	16h : AAV-asyn vs AAV-asyn+ECB	Repeated measures two-way ANOVA			Bonferroni's	AAV-α-syn 2w vs. 8w	0.1344
				Time x ECB F (2, 24) = 0,1876	P=0,8301		AAV-α-syn2w vs. 12w	>0,9999
				Time F (1,257, 15,08) = 6,805	P=0,0151		AAV-α-syn 8w vs. 12w	0.4839
				ECB F (1, 12) = 0,01536	P=0,9034		AAV-α-syn+ECB 2w vs. 8w	0.4192
				Subject F (12, 24) = 1,695	P=0,1312		AAV-α-syn+ECB 2w vs. 12w	0.1756
							AAV-α-syn+ECB 8w vs. 12w	0.0285
		16h : AAV-asyn vs AAV-asyn+ECB-PSAP				Bonferroni's	AAV-α-syn 2w vs. 8w	0.6406
				Time x ECB F (2, 24) = 0,06815	P=0,9343		AAV-α-syn2w vs. 12w	>0,9999
				Time F (2, 24) = 5,029	P=0,0150		AAV-α-syn 8w vs. 12w	0.1007
				ECB F (1, 12) = 0,6146	P=0,4483		AAV-α-syn+ECB-PSAP 2w vs. 8w	0.3775
				Subject F (12, 24) = 1,633	P=0,1481		AAV-α-syn+ECB-PSAP 2w vs. 12w	>0,9999
							AAV-α-syn+ECB-PSAP 8w vs. 12w	0.1181
		16h : AAV-asyn vs AAV-asyn+ECB-PGRN				Bonferroni's	AAV-α-syn 2w vs. 8w	0.4382
				Time x ECB F (2, 24) = 0,07996	P=0,9234		AAV-α-syn2w vs. 12w	0.7869
				Time F (2, 24) = 7,302	P=0,0033		AAV-α-syn 8w vs. 12w	0.042
				ECB F (1, 12) = 0,5976	P=0,4544		AAV-α-syn+ECB-PGRN 2w vs. 8w	0.1783
				Subject F (12, 24) = 1,356	P=0,2527		AAV-α-syn+ECB-PGRN 2w vs. 12w	>0,9999
							AAV-α-syn+ECB-PGRN 8w vs. 12w	0.0378
		16h : AAV-asyn vs AAV-asyn+ECB-PGRN-PSAP				Bonferroni's	AAV-α-syn 2w vs. 8w	0.8385
				Time x ECB F (2, 24) = 0,06267	P=0,9394		AAV-α-syn2w vs. 12w	>0,9999
				Time F (2, 24) = 4,823	P=0,0174		AAV-α-syn 8w vs. 12w	0.1881
				ECB F (1, 12) = 1,593	P=0,2308		AAV-α-syn+ECB-PGRN-PSAP 2w vs. 8w	0.2513
				Subject F (12, 24) = 1,511	P=0,1878		AAV-α-syn+ECB-PGRN-PSAP 2w vs. 12w	>0,9999
							AAV-α-syn+ECB-PGRN-PSAP 8w vs. 12w	0.0718
		16h : AAV-asyn+ECB vs AAV-asyn+ECB-PSAP				Bonferroni's	AAV-α-syn+ECB 2w vs. 8w	>0,9999
				Time x ECB F (2, 28) = 0,7163	P=0,4973		AAV-α-syn+ECB 2w vs. 12w	0.0656
				Time F (2, 28) = 9,588	P=0,0007		AAV-α-syn+ECB 8w vs. 12w	0.0068
				ECB F (1, 14) = 0,8673	P=0,3675		AAV-α-syn+ECB-PSAP 2w vs. 8w	0.1465
				Subject F (14, 28) = 3,005	P=0,0064		AAV-α-syn+ECB-PSAP 2w vs. 12w	>0,9999
							AAV-α-syn+ECB-PSAP 8w vs. 12w	0.0255
		16h : AAV-asyn+ECB vs AAV-asyn+ECB-PGRN				Bonferroni's	AAV-α-syn+ECB 2w vs. 8w	0.4192
				Time x ECB F (2, 28) = 1,217	P=0,3112		AAV-α-syn+ECB 2w vs. 12w	0.1756
				Time F (1,566, 21,93) = 16,74	P=0,0001		AAV-α-syn+ECB 8w vs. 12w	0.0285
				ECB F (1, 14) = 0,3625	P=0,5568		AAV-α-syn+ECB-PGRN 2w vs. 8w	0.011
				Subject F (14, 28) = 3,438	P=0,0026		AAV-α-syn+ECB-PGRN 2w vs. 12w	0.8031
							AAV-α-syn+ECB-PGRN 8w vs. 12w	0.0141
		16h : AAV-asyn+ECB vs AAV-asyn+ECB-PGRN-PSAP				Bonferroni's	AAV-α-syn+ECB 2w vs. 8w	0.4192
				Time x ECB F (2, 28) = 0,6196	P=0,5454		AAV-α-syn+ECB 2w vs. 12w	0.1756
				Time F (1,279, 17,90) = 8,214	P=0,0069		AAV-α-syn+ECB 8w vs. 12w	0.0285
				ECB F (1, 14) = 2,084	P=0,1709		AAV-α-syn+ECB-PGRN-PSAP 2w vs. 8w	0.0969
				Subject F (14, 28) = 2,400	P=0,0236		AAV-α-syn+ECB-PGRN-PSAP 2w vs. 12w	>0,9999
							AAV-α-syn+ECB-PGRN-PSAP 8w vs. 12w	0.0684
		16h : AAV-asyn+ECB-PSAP vs AAV-asyn+ECB-PGRN				Bonferroni's	AAV-α-syn+ECB-PSAP 2w vs. 8w	0.4407
				Time x ECB F (2, 28) = 0,007960	P=0,9921		AAV-α-syn+ECB-PSAP 2w vs. 12w	>0,9999
				Time F (1,931, 27,03) = 11,17	P=0,0003		AAV-α-syn+ECB-PSAP 8w vs. 12w	0.0473
				ECB F (1, 14) = 2,640	P=0,1265		AAV-α-syn+ECB-PGRN 2w vs. 8w	0.011
				Subject F (14, 28) = 2,877	P=0,0084		AAV-α-syn+ECB-PGRN 2w vs. 12w	0.8031
							AAV-α-syn+ECB-PGRN 8w vs. 12w	0.0141
		16h : AAV-asyn+ECB-PSAP vs AAV-asyn+ECB-PGRN-PSAP				Bonferroni's	AAV-α-syn+ECB-PSAP 2w vs. 8w	0.4407
				Time x ECB F (2, 28) = 0,1039	P=0,9017		AAV-α-syn+ECB-PSAP 2w vs. 12w	>0,9999
				Time F (1,559, 21,82) = 6,610	P=0,0090		AAV-α-syn+ECB-PSAP 8w vs. 12w	0.0473
				ECB F (1, 14) = 0,3214	P=0,5798		AAV-α-syn+ECB-PGRN-PSAP 2w vs. 8w	0.0969
				Subject F (14, 28) = 2,260	P=0,0322		AAV-α-syn+ECB-PGRN-PSAP 2w vs. 12w	>0,9999
							AAV-α-syn+ECB-PGRN-PSAP 8w vs. 12w	0.0684
		16h : AAV-asyn+ECB-PGRN vs AAV-asyn+ECB-PGRN-PSAP				Bonferroni's	AAV-α-syn+ECB-PGRN 2w vs. 8w	0.011
				Time x ECB F (2, 28) = 0,08894	P=0,9152		AAV-α-syn+ECB-PGRN 2w vs. 12w	0.8031
				Time F (1,322, 18,51) = 9,073	P=0,0044		AAV-α-syn+ECB-PGRN 8w vs. 12w	0.0141
				ECB F (1, 14) = 4,467	P=0,0530		AAV-α-syn+ECB-PGRN-PSAP 2w vs. 8w	0.0969
				Subject F (14, 28) = 2,231	P=0,0344		AAV-α-syn+ECB-PGRN-PSAP 2w vs. 12w	>0,9999
							AAV-α-syn+ECB-PGRN-PSAP 8w vs. 12w	0.0684
		16j	One-way ANOVA	F (4, 29) = 6,545	P=0,0007	Bonferroni's	AAV-α-syn vs. AAV-α-syn+ECB	<0,0001
							AAV-α-syn vs. AAV-α-syn+ECB-PSAP	0.0494
							AAV-α-syn vs. AAV-α-syn+ECB-PGRN	0.0288
							AAV-α-syn vs. AAV-α-syn+ECB-PGRN-PSAP	0.0087
