# Supplementary material for: Prosaposin maintains lipid homeostasis in dopamine neurons and counteracts experimental parkinsonism in rodents
Source: Nat Commun. 2023 Sep 19;14:5804. doi: 10.1038/s41467-023-41539-5 (PMC10509278; doi:10.1038/s41467-023-41539-5)
Supplement: Supplementary file 9 — Supplementary Data 6 [file 41467_2023_41539_MOESM9_ESM.xlsx]

## Sheet: Sheet1
Abbreviations: PC, phosphatidylcholine; CL, cardiolipin; SM, sphingomyelin; PA, phosphatidic acid; CerP, ceramide phosphate; LPC, lysophosphatidylcholines; GM, monosialoganglioside; GD, disialoganglioside; SHexCer, sulfo hexosyl ceramide; LPI, lysophosphatidylinositol; PG, phosphatidylglycerol; PS, phosphatidylserine; PI, phosphatidylinositol; PE, phosphatidylethanolamine; Nor, norharmane; BMP, b…
Lipid Species Assignment	Ion Type	Formula	m/z theoretical	m/z observed	ppm error
PC(32:0)	[M+K]+	C40H80NO8PK	772.525	772.526	0.33
PC(32:1)	[M+K]+	C40H78NO8PK	770.51	770.51	0.09
SM(36:1)	[M+K]+	C41H83N2O6PK	769.562	769.563	0.68
PC(36:1)	[M+Na]+	C44H86NO8PNa	810.598	810.6	1.83
PC(36:1)	[M+K]+	C44H86NO8PK	826.572	826.573	0.66
PC(32:1)	[M+Nor+H]+	C51H86N3O8P	900.623	900.623	0.48
SM(36:1)	[M+Na]+	C41H83N2O6PNa	753.588	753.589	0.58
PC(32:1)	[M+Na]+	C40H78NO8PNa	754.536	754.536	0.52
PC(O-32:0)	[M+H]+	C40H82NO7P	720.59	720.591	0.74
PC(32:1)	[M+H]+	C40H78NO8P	732.554	732.554	0.76
PC(40:6)	[M+K]+	C48H84NO8PK	872.557	872.558	1.44
PC(30:0)	[M+Na]+	C38H76NO8PNa	728.52	728.52	0.32
PA(36:1)	[M+K]+	C39H75O8PK	741.483	741.484	0.82
PC(30:0)	[M+K]+	C38H76NO8PK	744.494	744.495	1.03
PC(40:7)	[M+K]+	C48H82NO8PK	870.541	870.541	-0.09
PC(38:4)	[M+K]+	C46H84NO8PK	848.557	848.558	1.6
PC(32:0)	[M+Na]+	C40H80NO8PNa	756.551	756.552	1.02
PC(40:6)	[M+Na]+	C48H84NO8PNa	856.583	856.583	0.76
PC(30:0)	[M+H]+	C38H76NO8P	706.538	706.539	0.61
LPC(18:1)	[M+H]+	C26H52NO7P	522.355	522.356	1.1
PC(38:4)	[M+Na]+	C46H84NO8PNa	832.583	832.583	0.64
LPC(18:0)	[M+H]+	C26H54NO7P	524.371	524.372	1.51
PC(36:2)	[M+K]+	C44H84NO8PK	824.557	824.557	0.09
PA(34:2)	[M+K]+	C37H69O8PK	711.436	711.437	0.91
LPC(18:0)	[M+K]+	C26H54NO7PK	562.327	562.327	0.09
LPC O-18:2	[M+K]+	C26H52NO6PK	544.316	544.317	0.81
PC(38:6)	[M+K]+	C46H80NO8PK	844.525	844.527	1.55
PC(32:0)	[M+Nor+H]+	C51H88N3O8P	902.637	902.638	1
PC(36:1)	[M+H]+	C44H86NO8P	788.616	788.617	0.76
LPC(18:1)	[M+K]+	C26H52NO7PK	560.311	560.311	0.27
PC(38:5)	[M+K]+	C46H82NO8PK	846.541	846.541	0.22
PC(40:6)	[M+H]+	C48H84NO8P	834.601	834.601	0.45
SM(36:2)	[M+Na]+	C41H81N2O6PNa	751.572	751.573	0.47
PC(32:0)	[M+H]+	C40H80NO8P	734.569	734.57	0.6
SM(36:2)	[M+K]+	C41H81N2O6PK	767.546	767.547	0.47
PC(38:6)	[M+Na]+	C46H80NO8PNa	828.551	828.551	0.08
SM(34:1)	[M+K]+	C39H79N2O6PK	741.531	741.531	0.66
SM(34:1)	[M+Na]+	C39H79N2O6PNa	725.557	725.557	0.02
SM(36:1)	[M-CH3]-	C41H83N2O6P	715.575	715.576	0.93
PC(34:1)	[M+K]+	C42H82NO8PK	798.541	798.541	0.6
PC(34:1)	[M+Nor+H]+	C53H90N3O8P	928.654	928.654	0.12
Stearoylcarnitine	[M+H]+	C25H49NO4	428.373	428.374	0.97
LPC(18:2)	[M+H]+	C26H50NO7P	520.34	520.34	0.57
SM(36:1)	[M+H]+	C41H83N2O6P	731.606	731.606	0.15
PC(36:2)	[M+H]+	C44H84NO8P	786.601	786.601	0.57
SM(34:1)	[M+H]+	C39H79N2O6P	703.575	703.575	0.82
PC 38:5	[M+H]+	C46H82NO8P	808.585	808.584	-1.24
PC(34:2)	[M+K]+	C42H80NO8PK	796.525	796.525	0.18
Palmitoylcarnitine	[M+H]+	C23H45NO4	400.342	400.343	1.21
PC(36:4)	[M+Na]+	C44H80NO8PNa	804.551	804.552	0.95
PA(36:2)	[M+Na]+	C39H73O8PNa	723.494	723.494	0.32
PC(36:4)	[M+K]+	C44H80NO8PK	820.525	820.526	1
SM(42:2)	[M+H]+	C47H93N2O6P	813.684	813.685	0.5
SM(42:2)	[M+Na]+	C47H93N2NaO6P	835.666	835.667	0.18
SM(42:2)	[M+K]+	C47H93KN2O6P	851.64	851.641	0.65
PC(40:7)	[M+Na]+	C48H82NO8PNa	854.567	854.567	0.2
PC(O-32:0)	[M+Na]+	C40H82NO7PNa	742.572	742.573	0.64
PC(O-32:0)	[M+K]+	C40H82NO7PK	758.546	758.547	0.86
LPC(18:0)	[M+Na]+	C26H54NO7PNa	546.353	546.354	0.9
LPC O-18:2	[M+H]+	C26H52NO6P	506.361	506.361	0.79
LPC O-18:2	[M+Na]+	C26H52NO6PNa	528.342	528.343	1.05
LPC(18:2)	[M+K]+	C26H50NO7PK	558.296	558.296	1.17
PC(38:5)	[M+Na]+	C46H82NO8PNa	830.567	830.568	1.05
PC(34:2)	[M+Na]+	C42H80NO8PNa	780.551	780.552	1.18
PC(34:2)	[M+H]+	C42H80NO8P	758.569	758.57	0.75
PC(34:1)	[M+H]+	C42H82NO8P	760.585	760.585	0.16
GM3(38:1)	[M-H]-	C61H112N2O21	1207.77	1207.77	-1.31
GM1(38:1)	[M-H]-	C75H135N3O31	1572.9	1572.9	-1
GD1(38:1)	[M+Na-2H]-	C86H152N4O39Na	1885.98	1885.97	-1.98
GM1(36:1)	[M-H]-	C73H131N3O31	1544.87	1544.87	-1.47
GM2(36:1)	[M-H]-	C67H121N3O26	1382.82	1382.81	-1.38
GM3(36:1)	[M-H]-	C59H108N2O21	1179.74	1179.74	-0.57
GD1(38:1)	[M+K-2H]-	C86H152N4O39K	1901.95	1901.95	-1.93
GM1(40:1)	[M-H]-	C77H139N3O31	1600.93	1600.93	-1.55
GD1(36:1)	[M+Na-2H]-	C84H148N4O39Na	1857.95	1857.94	-1.53
GD1(36:1)	[M+K-2H]-	C84H148N4O39Na	1873.92	1873.92	-0.53
GM3(40:1)	[M-H]-	C63H116N2O21	1235.8	1235.8	-0.71
GD1(36:1)	[M-H]-	C84H148N4O39	1835.96	1835.97	0.62
GD1(38:1)	[M-H]-	C86H152N4O39	1864	1864	-0.15
SHexCer(d36:1)	[M-H]-	C42H81NO11S	806.546	806.546	0.28
SHexCer(t38:1)	[M-H]-	C44H85NO12S	850.572	850.571	-0.98
SHexCer(d40:1)	[M-H]-	C46H89NO11S	862.608	862.608	-0.22
SHexCer(t40:1)	[M-H]-	C46H89NO12S	878.603	878.603	-0.12
SHexCer(d42:2)	[M-H]-	C48H91NO11S	888.624	888.624	0.13
SHexCer(d43:2)	[M-H]-	C49H93NO11S	902.64	902.639	-0.34
SHexCer(t42:2)	[M-H]-	C48H91NO12S	904.619	904.619	-0.04
SHexCer(t42:1)	[M-H]-	C48H93NO12S	906.635	906.635	-0.07
SHexCer(d44:2)	[M-H]-	C50H95NO11S	916.655	916.655	-0.78
SHexCer(t44:2)	[M-H]-	C50H95NO12S	932.65	932.649	-0.89
CerP(36:1)	[M-H]-	C36H72NO6P	644.502	644.502	-0.51
LPI(16:0)	[M-H]-	C25H49O12P	571.289	571.288	-0.78
LPI(18:0)	[M-H]-	C27H53O12P	599.32	599.32	-0.06
PA(34:2)	[M-H]-	C37H69O8P	671.466	671.465	-0.45
PA(32:0)	[M-H]-	C35H69O8P	647.465	647.464	-0.51
PA(34:1)	[M-H]-	C37H71O8P	673.481	673.481	-0.09
PA(36:4)	[M-H]-	C39H69O8P	695.466	695.465	-0.43
PA(36:2)	[M-H]-	C39H73O8P	699.496	699.496	0.37
PA(36:1)	[M-H]-	C39H75O8P	701.513	701.512	-0.76
PA(38:4)	[M-H]-	C41H73O8P	723.497	723.497	-0.33
PA(40:6)	[M-H]-	C43H73O8P	747.497	747.497	0.27
PS(34:1)	[M-H]-	C40H76NO10P	760.513	760.513	0.08
PS(36:2)	[M-H]-	C42H78NO10P	786.529	786.529	0.24
PS(38:6)	[M-H]-	C44H74NO10P	806.498	806.498	0.37
PS(38:4)	[M-H]-	C44H78NO10P	810.529	810.529	0.42
PS(40:7)	[M-H]-	C46H76NO10P	832.513	832.513	-0.29
PS(40:6)	[M-H]-	C46H78NO10P	834.529	834.529	0.03
PI(36:4)	[M-H]-	C45H79O13P	857.519	857.519	-0.03
PI(36:2)	[M-H]-	C45H83O13P	861.55	861.55	-0.29
PI(38:5)	[M-H]-	C47H81O13P	883.534	883.534	-0.32
PI(38:4)	[M-H]-	C47H83O13P	885.55	885.55	-0.08
PI(40:6)	[M-H]-	C49H83O13P	909.55	909.549	-0.72
PE O-34:2	[M-H]-	C39H76NO7P	700.529	700.528	-0.51
PE O-36:3	[M-H]-	C41H78NO7P	726.544	726.544	-0.09
PE O-36:2	[M-H]-	C41H80NO7P	728.56	728.56	-0.29
PE-NMe2(32:0)	[M-H]-	C39H78NO8P	718.539	718.539	-0.17
PE(38:4)	[M-H]-	C43H78NO8P	766.539	766.54	0.47
PE (O-40:8)	[M-H]-	C45H76NO7P	772.529	772.529	0.56
PE O-38-5	[M-H]-	C43H78NO7P	750.544	750.544	-0.06
PE(38:1)	[M-H]-	C43H84NO8P	772.586	772.586	0.04
PE(34:1)	[M-H]-	C39H76NO8P	716.524	716.523	-0.45
PE(36:4)/PE O-36-5	[M-H]-	C41H74NO8P	738.508	738.508	-0.17
PE(38:5)/PE O-38-6	[M-H]-	C43H76NO8P	764.524	764.524	0.34
PE(38:2)/PE-NMe2 36:2	[M-H]-	C43H82NO8P	770.571	770.57	-0.23
PE P-40:6	[M-H]-	C45H78NO7P	774.544	774.545	0.25
PE(40:6)	[M-H]-	C45H78NO8P	790.539	790.539	0.15
PE(40:7)	[M-H]-	C45H76NO8P	788.524	788.524	0.04
PE(36:2)	[M-H]-	C41H78NO8P	742.539	742.539	-0.51
CL(72:4)	[M-H]-	C81H150O17P2	1456.03	1456.03	-0.72
CL(72:5)	[M-H]-	C81H148O17P2	1454.01	1454.01	-0.89
CL(72:6)	[M-H]-	C81H146O17P2	1452	1451.99	-1.07
CL(72:7)	[M-H]-	C81H144O17P2	1449.98	1449.98	-0.83
CL(72:8)	[M-H]-	C81H142O17P2	1447.96	1447.96	-1.28
CL(72:9)	[M-H]-	C81H140O17P2	1445.95	1445.95	-1.66
CL(74:7)	[M-H]-	C83H148O17P2	1478.01	1478.01	-1.08
CL(74:8)	[M-H]-	C83H146O17P2	1476	1475.99	-1.19
CL(74:9)	[M-H]-	C83H144O17P2	1473.98	1473.98	-0.75
CL(74:10)	[M-H]-	C83H142O17P2	1471.96	1471.96	-1.46
CL(74:11)	[M-H]-	C83H140O17P2	1469.95	1469.95	-2.04
CL(76:9)	[M-H]-	C85H148O17P2	1502.01	1502.01	-2.13
CL(76:10)	[M-H]-	C85H146O17P2	1500	1499.99	-2.1
CL(76:11)	[M-H]-	C85H144O17P2	1497.98	1497.98	-2.07
CL(76:12)	[M-H]-	C85H142O17P2	1495.96	1495.96	-2.11
CL(78:12)	[M-H]-	C87H146O17P2	1524	1523.99	-1.08
CL(78:13)	[M-H]-	C87H144O17P2	1521.98	1521.98	-1.91
CL(78:14)	[M-H]-	C87H142O17P2	1519.96	1519.96	-2.2
PG(34:1)/BMP(34:1)	[M-H]-	C40H77O10P	747.517	747.517	-0.48
PG(44:12)/BMP(44:12)	[M-H]-	C50H75O10P	865.503	865.502	-0.41
