# Supplementary material for: Prosaposin maintains lipid homeostasis in dopamine neurons and counteracts experimental parkinsonism in rodents
Source: Nat Commun. 2023 Sep 19;14:5804. doi: 10.1038/s41467-023-41539-5 (PMC10509278; doi:10.1038/s41467-023-41539-5)
Supplement: Supplementary file 11 — Source Data [file 41467_2023_41539_MOESM11_ESM.xlsx]

## Sheet: Fig.1
	1B			1C			1D			1E			1F			1G			1H			1I			1J			1J			1L			1M
	Ctrl	PD		Ctrl	PD		CSF PSAP	PLASMA PSAP		CSF PGRN	PLASMA PGRN		CSF PSAP	UPDRS 3		Plasma PSAP	UPDRS3		CSF PSAP	BDI-II		Plasma PSAP	BDI-II		CSF PGRN	UPDRS 3		Plasma PGRN	UPDRS 3		CSF PGRN	BDI-II		Plasma PGRN	BDI-II
	39.977	24.099		16.327	20.824		72.9	68.98		71.89	82.8		72.9	26		220.54	50		72.9	22		114.22	30		71.89	26		140.81	28		71.89	22		140.81	1
	57.62	36.732		16.617	34.187		128.35	151.46		128.78	140.81		128.35	27		114.22	29		128.35	17		68.98	22		128.78	28		103.02	25		128.78	1		103.02	19
	44.396	36.928		18.369	28.994		220.99	173.61		86.48	71		220.99	25		68.98	26		220.99	11		166.49	7		86.48	27		106.65	48		86.48	17		106.65	35
	47.694	19.825		20.947	20.024		116.89	173.76		222.38	107.24		116.89	25		166.49	42		116.89	19		309.61	1		92.38	25		92.74	47		92.38	19		92.74	17
	62.6	21.038		19.896	18.777		43.13	101.53		92.38	103.02		83.53	16		309.61	28		43.13	35		251.66	11		34.63	48		83.02	45		34.63	35		83.02	31
	48.228	30.452		18.426	18.209		83.53	147.53		34.63	106.65		88.38	19		251.66	26		83.53	0		151.46	17		99.13	16		89.18	44		99.13	0		89.18	5
	59.003	42.065		16.027	32.606		88.38	147.25		99.13	135.98		214.26	46		151.46	27		88.38	17		99.39	4		96.41	19		111.48	21		96.41	17		111.48	10
	48.483	34.799		18.967	19.544		214.26	340.55		96.41	124.53		93.31	15		99.39	17		214.26	11		173.61	11		110.9	46		115.91	30		110.9	11		115.91	7
	44.002	39.426		19.155	30.325		93.31	106.34		110.9	148.12		76.35	27		173.61	25		93.31	1		88.32	8		111.02	15		122.65	27		111.02	1		122.65	21
	45.889	45.417		17.05	38.942		76.35	62.17		111.02	121.13		115.92	30		88.32	29		76.35	21		49.34	4		59.2	27		149.52	35		59.2	21		138.71	2
	39.531	24.466		15.725	20.491		115.92	182.22		59.2	122.65		93.44	33		49.34	14		115.92	9		173.76	19		85.46	30		138.71	22		85.46	9		121.56	10
	48.633	27.397		20.847	33.129		93.44	180.1		85.46	133.17		112.54	33		173.76	25		93.44	10		101.53	35		59.27	33		121.56	33		59.27	10		111.15	11
	65.314	21.666		24.58	23.575		112.54	52.19		59.27	121.56		183.49	34		101.53	48		112.54	11		147.53	0		68.67	33		92.43	33		68.67	11		101.08	14
	32.125	40.704		12.384	30		70.81	69.6		68.67	62.63		70.81	20		147.53	16		183.49	9		147.25	17		103.22	34		111.15	36		103.22	9		117.94	12
	51.201	25.014		19.32	19.694		83.12	69.62		60.45	95.33		48.97	23		147.25	19		70.81	7		122.48	30		60.45	20		134.17	29		60.45	7		82.55	30
	34.298	53.062		14.752	48.292		125.39	106.57		67.86	66.06		83.12	18		122.48	14		48.97	9		132.7	9		76.18	23		101.08	22		76.18	9		78.34	30
	69.838	29.216		20.182	22.522		111.01	192.06		96.4	111.15		125.39	36		132.7	22		83.12	7		139.41	17		67.86	18		82.55	80		67.86	7		103.45	6
	52.816	30.535		15.603	22.096		261.96	266.86		74.28	134.17		111.01	29		139.41	47		125.39	11		148.92	9		96.4	36		78.34	29		96.4	11		127.88	4
	30.993	40.318		18.493	33.809		107.81	65.97		76.37	117.94		107.81	29		148.92	26		111.01	38		77.14	31		74.28	29		103.45	39		76.37	12		82.8	22
	65.331	53.517		23.61	50.177					110.85	44.34					77.14	45		261.96	12		298.83	22		110.85	29		127.88	10					113.34	16
	55.243	31.375		18.359	21.976											298.83	28					392.64	29					82.8	26					129.54	7
	61.448	28.167		17.018	25.643											392.64	56					106.09	7					113.34	34					127.61	11
	59.041	28.836		20.835	28.516											106.09	37					82.94	2					129.54	42					114.89	22
	45.825	45.954		14.819	53.067											82.94	23					95.29	5					127.61	26					111.6	29
	42.792	49.431		14.947	44.04											95.29	44					85.43	10					147.18	50					148.12	11
	58.019	45.677		18.106	49.763											85.43	21					340.55	11					114.89	28					71	17
	40.271	42.809		14.629	43.957											340.55	46					106.34	1					111.6	56					107.24	11
	54.741	36.875		14.885	36.971											106.34	15					103.54	7					148.12	46					135.98	0
	89.88	33.517		17.247	33.482											103.54	30					62.17	21					71	27					124.53	17
	59.283	34.326		14.595	38.109											62.17	27					107.75	2					107.24	25					91.61	30
	61.251	18.694		22.864	17.113											144.24	35					117.7	0					135.98	16					106.34	9
	27.978	14.431		15.499	18.88											107.75	22					255.91	6					124.53	19					110.57	7
	46.085	49.968		17.684	52.11											117.7	24					182.22	9					91.61	14					107.27	2
	49.075	13.048		14.299	15.9											255.91	39					216.72	16					106.34	26					143.9	0
	66.981	45.871		18.976	50.756											182.22	30					180.1	10					110.57	37					133.17	9
	46.683	19.056		11.683	16.417											216.72	39					52.19	11					107.27	23					118.57	16
	46.467	28.9		10.176	31.772											164.89	30					69.6	7					143.9	24					95.33	7
	72.797	38.289		20.79	34.31											180.1	33					94.57	4					133.17	30					66.06	7
	23.138	29.935		16.629	25.66											52.19	33					69.62	7					118.57	39					108.13	4
	33.768	32.76		22.835	22.792											82.17	33					106.57	11					122.51	30					65.88	9
	43.604	31.23		17.193	26.929											69.6	20					92.36	12					95.33	20					113.41	8
	58.761	24.703		18.469	29.054											94.57	10					168.88	16					66.06	18					121.13	1
	60.156	31.118		16.471	37.446											69.62	18					117.36	12					138.86	40					62.63	11
	40.293	30.454		15.02	29.953											82.11	14					140.55	4					108.13	36					90.62	12
	49.618	55.239		13.789	41.796											106.57	36					87.01	14					121.13	15					82.39	12
	39.309	25.285		12.754	21.808											92.36	22					48.29	9					62.63	33					108.97	10
	43.485	24.303		16.524	20.044											168.88	34					113.81	10					156.93	14					126.48	4
	59.589	32.423		18.935	31.646											140.37	40					266.86	12					90.62	22					111.75	8
	31.459	39.079		12.285	35.753											117.36	31					83.14	30					82.39	31					98.15	4
	21.077	45.08		13.436	32.038											140.55	36					150.75	8					108.97	36					101.43	9
	39.472	40.477		16.023	38.701											192.06	29											126.48	17
	63.175	32.77		16.61	27.548											87.01	22											44.34	29
	51.289	47.833		18.48	46.113											113.81	36											111.75	29
	52.82	47.65		15.439	38.567											65.97	29											98.15	14
	39.114	51.489		17.478	43.201																							101.43	22
	52.571	42.673		19.771	41.397
	50.971	18.431		22.372	19.345
	54.7	32.432		23.766	28.831
	37.799	28.007		12.175	26.803
	51.277	27.508		16.297	23.056
	48.419	40.306		17.578	32.466
	36.318	41.96		14.133	27.984
	46.347	49.295		18.852	37.612
	41.672	42.058		16.984	35.051
	30.116	18.801		16.361	20.089
	68.259	18.552		17.392	15.168
	53.255	37.356		16.329	34.081
	67.684	33.464		19.398	30.261
	68.004	14.96		13.526	15.62
	41.554	41.02		19.372	33.774
	30.36	43.234		13.161	28.824
	51.138	55.096		15.486	37.611
	58.739	47.112		15.781	36.781
	81.011	25.215		26.316	21.143
	53.202	14.407		20.604	18.475
	63.258	18.328		25.796	11
	48.263	29.419		18.179	22.335
	53.878	26.062		13.94	25.978
	44.992	15.26		17.111	19.835
	47.884	27.215		15.554	29.653
	49.229	19.949		20.145	18.404
	51.96	36.04		15.025	32.346
	76.972	12.729		22.557	19.69
	26.276	23.611		16.563	37.377
	49.225	31.175		15.398	21.419
	53.61	25.195		15.495	15.523
	51.406	31.673		12.714	35.197
	39.701	26.697		16.084	18.004
	31.657	24.622		21.771	23.006
	29.107	18.972		15.254	18.549
	46.309	16.751		18.811	23.366
	75.991	32.716		19.5	27.758
	40.872	16.417		15.073	13.491
	51.971	32.74		19.363	28.762
	54.765	84.112		18.466	52.531
	52.327	70.982		20.532	48.955
	54.182	43.84		16.867	23.85
	30.397	43.118		16.975	32.591
	53.265	15.641		16.4	16.545
	42.071	11.407		15.938	18.832
	53.839	4.877		18.816	6.568
	60.739	25.565		15.769	22.218
	41.793	27.468		15.689	25.961
	59.235	15.876		17.492	14.462
	54.912	27.448		15.955	22.769
	35.051	35.296		20.321	39.072
	53.484	32.008		16.856	27.469
	56.464	34.877		16.757	25.069
	76.156	58.001		23.669	35.577
	78.046	15.675		30.018	11.456
	71.32	24.963		21.177	14.529
	54.852	35.942		21.081	23.188
	61.203	34.93		16.239	21.002
	51.149	43.186		16.679	38.179
	56.634	36.013		17.448	29.288
	56.713	31.72		22.337	25.258
	60.12	36.796		20.173	32.02
	56.405	21.845		21.426	18.297
	38.446	33.198		17.051	32.424
	48.391	26.268		16.118	22.513
	48.719	52.325		17.049	32.313
	49.362	47.567		20.176	26.874
	54.643	53.315		20.275	32.425
	36.226	43.447		14.249	33.612
	129.909	72.054		18.849	52.492
	35.337	44.538		17.457	36.586
	56.96	29.091		16.216	18.958
	60.134	69.963		20.414	46.601
	53.725	57.105		17.711	49.378
	61.534	57.041		21.424	33.978
	49.591	35.307		18.689	22.168
	21.496	30.349		15.51	28.515
	41.876	72.559		18.656	47.268
	39.828	54.88		14.134	28.055
	33.405	42.699		16.644	20.793
	26.645	56.667		14.707	37.697
	46.371	39.684		13.335	29.476
	52.201	65.92		20.996	35.353
	52.473	51.712		16.631	31.317
	52.014	45.115		18.674	26.821
	51.605	67.342		15.714	43.744
	40.257	41.297		17.188	30.346
	53.047	44.284		21.089	25.523
	30.267	34.958		18.254	15.737
	41.28	62.423		20.452	37.355
	71.275	33.835		21.948	27.442
	34.368	42.863		15.069	30.518
	40.156	60.012		15.193	29.482
	44.987	50.056		19.659	31.946
	44.411	11.581		17.006	22.449
	38.038	40.027		20.256	31.834
	62.138	50.27		17.919	30.196
	43.094	58.996		17.222	34.976
	48.564	31.013		17.754	22.562
	56.314	32.724		16.39	25.634
	55.241	49.001		18.379	30.159
	40.938	54.806		19.277	32.668
	80.097	72.125		23.778	41.787
	53.393	40.067		18.622	29.365
	58.637	63.79		24.285	29.1
	49.953	27.736		18.229	17.725
	52.341	24.434		21.263	16.118
	53.622	30.982		20.212	19.882
	54.838	37.013		21.683	28.633
	28.783	68.512		15.491	45.628
	43.974	41.477		15.895	32.05
	45.967	52.653		17.045	29.634
	55.401	54.213		22.177	32.478
	48.614	43.395		19.05	31.829
	52.872	80.993		18.612	37.152
	57.925	48.979		16.973	26.116
	38.09	45.297		14.724	32.519
	77.936	49.325		28.206	36.76
	72.947	39.08		23.18	27.586
	137.018	26.775		36.723	18.935
	43.757	32.417		12.627	24.681
	44.669	16.45		17.743	18.7
	60.446	9.98		27.303	15.344
	58.464	18.593		23.937	16.826
	29.719	21.02		16.734	18.79
	56.099	32.547		20.165	18.914
	47.469	17.311		22.942	14.32
	49.949	15.446		22.361	23.23
	60.741	26.786		18.656	10.597
	54.248	41.157		20.268	14.471
	41.526	58.076		16.996	23.361
	42.1	15.249		18.461	15.682
	55.782	15.761		20.007	16.441
	35.697	47.235		15.044	20.98
	56.561	17.758		28.146	20.06
	54.883	26.477		23.465	19.891
	74.645	25.864		33.625	15.423
	49.208	25.974		23.782	22.434
	44.99	27.823		18.078	15.941
	50.696	42.526		25.979	26.205
	34.337	73.597		18.796	47.48
	60.972	45.479		32.463	28.972
	70.324	73.438		29.297	33.249
	46.551	38.241		30.258	29.106
	56.782	25.001		19.705	18.719
	40.526	31.41		23.906	21.723
	49.39	20.542		18.294	22.66
	39.536	66.374		18.765	28.172
	49.816	51.643		18.944	18.498
	40.571	24.669		21.163	21.221
	31.911	52.63		20.125	24.247
	26.447	12.762		16.988	14.656
	61.109	25.062		27.057	21.06
	46.903	36.276		21.293	24.737
	11.573	47.722		16.801	28.841
	22.192	39.18		20.973	28.083
	12.579	76.16		21.038	45.91
	32.673	39.699		35.954	23.077
	18.906	61.216		15.453	46.234
	45.98	72.577		37.801	44.628
	24.819	49.696		24.342	27.391
	80.044	37.753		42.462	19.837
	17	96.743		19.504	35.139
	20.535	35.767		18.543	15.568
	34.198	25.122		34.424	23.598
	59.302	22.254		35.512	29.05
	30.601	29.374		26.313	33.133
	55.812	14.934		51.426	51.629
	30.021	8.792		26.398	17.14
	43.156	14.672		28.227	34.485
	39.603	17.958		36.735	26.903
	19.679	20.578		19.185	31.446
	34.997	23.064		29.051	31.116
	46.703	29.403		37.074	22.073
	22.351	37.067		23.364	24.519
	15.165	39.112		22.128	14.225
	19.097	25.976		26.947	17.765
	87.915	22.95		39.349	25.341
	50.222	14.894		38.196	26.358
	22.826	14.805		22.936	23.92
	10.634	28.09		20.709	28.927
	40.358	32.782		30.592	27.308
	28.804	16.28		20.939	18.774
	70.463	47.647		38.109	43.778
	37.393	19.537		32.893	20.427
	39.594	29.193		36.148	28.163
	57.686	17.451		46.64	34.162
	19.113	13.078		18.211	23.412
	37.418	32.997		38.878	24.328
	28.283	18.391		27.603	20.645
	30.655	11.823		33.651	23.586
	13.169	16.191		17.415	23.04
	18.373	16.762		17.87	36.486
	24.162	27.758		18.418	22.343
	19.356	24.818		24.139	23.296
	32.222	19.711		24.637	25.809
	18.206	16.225		19.682	27.216
	11.371	26.099		24.888	20.927
	29.325	58.696		27.964	16.814
	27.842	22.466		21.754	20.932
	20.576	26.135		29.424	40.729
	36.102	16.069		30.973	13.899
	40.339	16.304		30.633	26.824
	59.753	20.374		55.754	29.446
	39.961	14.985		40.962	28.048
	31.647	16.393		32.45	29.472
	63.038	24.612		53.16	24.415
	33.251	23.712		33.534	24.679
	24.596	22.566		25.172	21.685
	34.995	18.292		29.88	33.867
	29.743	9.862		28.492	21.546
	55.164	9.345		62.325	26.854
	42.706	19.749		36.411	26.332
	25.898	22.258		26.901	26.088
	52.377	27.229		39.016	33.268
	45.527	14.894		40.261	27.696
	40.202	17.714		32.923	34.74
	34.79	27.216		31.321	27.859
	62.702	23.398		61.468	34.013
	69.056	22.828		51.097	30.679
	59.172	11.055		52.236	25.418
	74.512	21.284		59.787	34.426
	9.791	19.825		18.405	32.291
	8.728	15.692		16.478	30.154
	35.224	8.509		39.531	24.665
	24.157	17.253		20.892	25.658
	36.28	32.544		30.368	37.406
	28.35	20.174		24.357	35.628
	42.283	8.618		36.361	12.497
	28.034	18.171		21.937	34.198
	36.691	43.236		32.48	32.743
	33.431	16.646		26.226	28.819
	25.486	12.155		21.774	24.054
	39.214	16.962		38.846	28.375
	37.402	16.786		34.945	22.904
	17.697	11.134		18.486	29.551
	37.006	17.801		27.059	15.871
	21.817	7.527		19.848	13.526
	33.653	8.594		30.062	18.281
	44.856	10.095		41.392	13.989
	15.768	11.187		20.273	12.01
	18.649	7.833		17.539	11.223
	29.278	7.707		29.415	12.563
	18.718	18.536		23.884	24.631
	36.052	11.603		35.389	16.07
	47.903	9.352		36.044	13.31
	18.313	7.59		20.417	14.384
	40.939	6.493		33.432	14.95
	38.235	10.725		34.536	15.136
	33.928	17.359		31.874	23.381
	21.128	18.738		25.45	19.802
	30.441	14.479		19.644	38.28
	37.158	32.564		34.795	32.032
	21.684	25.24		17.203	26.877
	42.604	11.226		25.432	14.881
	35.011	17.623		30.81	26.947
	23.008	20.01		21.767	36.809
	51.581	14.217		35.805	16.753
	21.693	22.88		29.694	14.221
	42.973	32.069		42.176	21.128
	41.16	17.384		32.803	17.976
	37.836	24.996		32.612	16.022
	24.726	22.214		26.17	18.31
	38.878	23.411		24.942	13.565
	37.144	30.738		29.082	28.558
	43.921	35.706		40.053	21.88
	32.062	14.085		35.388	10.588
	20.668	10.617		30.213	7.724
	24.23	17.085		21.435	12.075
	47.497	31.1		37.513	41.791
	24.221	17.637		23.252	21.363
	35.117	38.134		32.893	24.427
	20.754	17.564		24.145	34.377
	4.385	38.443		9.879	30.232
	31.274	24.714		26.933	37.118
	41.833	20.502		31.675	23.044
	24.915	18.641		24.042	22.56
	32.959	21.708		31.182	21.225
	29.618	24.044		26.386	29.448
	18.9	21.925		18.043	25.345
	35.23	16.278		27.818	25.549
	12.22	25.276		15.481	24.985
	35.404	22.132		31.521	14.371
	24.46	17.672		29.995	14.897
	46.155	20.255		21.451	17.241
	34.077	11.603		26.846	15.291
	7.037	24.412		10.474	18.274
	22.986	30.982		20.239	24.617
	33.086	16.007		25.603	14.526
	21.413	24.22		23.353	11.921
	34.449	18.26		40.372	15.59
	33.237	13.84		23.175	31.526
	33.037	17.907		32.461	26.363
	56.252	13.25		43.232	18.712
	10.789	14.699		16.332	26.679
	12.6	26.058		19.037	32.793
	28.521	23.659		30.073	29.152
	14.464	23.413		24.219	27.471
	15.29	12.724		18.755	22.889
	13.745	30.139		17.387	31.638
	14.1	14.67		21.051	25.679
	63.156	28.898		29.574	39.626
	19.85	12.316		20.161	17.387
	39.617	17.666		29.694	24.35
	28.756	26.113		12.585	26.454
	26.909	22.387		18.709	31.283
	12.188	23.418		16.107	25.603
	21.746	19.965		12.898	23.699
	28.857	16.278		24.307	20.358
	21.399	17.818		18.056	24.879
	21.303	27.907		23.033	52.519
	25.651	30.255		36.246	42.31
	6.505	28.659		14.729	31.648
	22.547	36.118		21.961	34.896
	15.542	25.513		12.773	30.124
	20.501	21.954		16.028	37.675
	19.689	17.128		14.484	28.061
	26.063	27.03		22.243	38.507
	22.956	28.684		18.213	32.422
	26.198	31.007		24.091	33.754
	38.492	23.704		33.964	29.564
	25.989	18.985		20.882	26.702
	40.076	19.849		26.51	29.005
	34.831	28.404		29.226	23.723
	19.231	11.463		19.324	24.312
	48.541	15.562		45.376	27.795
	21.384	19.456		24.455	25.715
	38.197	13.868		31.193	24.85
	19.007	24.484		20.622	28.015
	18.235	28.95		22.402	30.508
	11.366	35.74		15.32	43.9
	20.336	15.353		21.049	26.821
	46.565	20.679		31.105	26.832
	7.674	17.062		17.949	27.762
	10.052	21.119		16.006	24.752
	28.944	28.218		20.724	38.638
	22.478	16.786		17.135	22.822
	27.057	11.355		20.107	21.359
	27.913	14.41		18.187	21.557
	23.842	12.351		17.087	21.469
	41.545	12.905		28.434	24.177
	27.757	12.324		28.723	19.446
	22.425	31.076		23.978	45.275
	15.006	14.139		20.334	24.854
	22.374	30.097		21.122	30.664
	24.265	30.454		23.583	37.455
	33.98	28.286		26.556	35.752
	31.81	21.989		22.773	35.309
	21.903	26.188		16.457	35.695
	38.841	22.526		25.442	33.434
	34.303	16.102		43.681	29.364
	32.303	9.076		30.912	25.203
	25.941	7.872		16.394	24.656
	27.526	11.95		27.679	38.038
	35.713	11.837		28.853	49.829
	30.663	15.334		21.58	34.431
	31.878	11.07		32.817	45.089
	32.531	12.397		20.535	49.781
	26.844	44.806		26.969	21.746
	32.89	20.704		31.333	57.044
	31.644	19.875		20.976	41.769
	26.257	9.132		27.136	22.474
	28.761	9.795		21.642	29.478
	16.132	13.092		24.61	17.681
	29.886	14.702		21.585	34.051
	42.248	9.916		29.241	25.138
	37.876	12.888		24.417	34.062
	22.799	10.035		18.202	25.721
	36.131	6.44		26.2	19.401
	27.007	11.921		25.022	21.003
	19.418	21.907		12.761	25.43
	18.653	17.349		16.312	21.642
	31.617	12.514		27.382	19.181
	23.289	9.958		22.539	18.733
	14.527	12.38		16.629	24.447
	24.289			18.237
	40.637			32.23
	21.277			18.671
	18.621			15.335
	21.241			25.931
	17.311			20.339
	19.329			28.091
	17.968			25.42
	35.46			35.865
	21.859			28.122
	25.649			37.502
	37.938			32.69
	29.487			25.329
	17.223			24.717
	5.898			14.806
	21.848			26.19
	30.245			34.4
	8.736			13.878
	27.086			28.565
	29.9			35.765
	51.586			43.918
	24.92			32.73
	21.19			20.747
	25.932			25.958
	19.895			21.965
	23.431			19.889
	16.481			19.816
	11.654			20.379
	29.362			26.196
	26.404			29.989
	20.348			18.34
	31.991			32.857
	18.532			18.1
	27.878			26.036
	31.691			30.676
	20.323			20.058
	16.887			19.657
	33.934			31.746
	33.113			30.477
	21.432			19.729
	14.394			21.419
	32.957			30.836
	31.745			30.878
	33.128			35.292
	43.714			31.418
	9.957			22.456
	21.572			23.209
	32.39			24.344
	18.618			16.851
	17.957			24.465
	38.936			45.307
	25.632			21.978
	31.163			25.89
	33.545			35.912
	22.205			20.186
	21.09			21.332
	59.088			50.353
	9.152			10.255
	33.985			30.893
	7.9			17.269
	30.865			26.14
	5.677			9.832
	20.028			18.145
	49.756			29.454
	41.006			27.569
	21.898			28.801
	17.193			17.283
	23.609			29.329
	36.039			34.871
	42.495			42.415
	8.211			52.214
	13.952			50.839
	13.531			35.472
	11.055			39.105
	16.231			55.575
	24.247			70.817
	8.204			62.197
	20.715			38.301
	14.464			66.367
	19.527			40.109
	19.041			46.656
	24.654			23.571
	19.688			72.633
	33.009			78.159
	26.899			55.965
	28.968			31.09
	12.703			49.029
	17.982			68.528
	13.512			43.184
	11.225			36.186
	11.567			56.164
	12.156			46.531
	15.97			47.972
	20.758			28.686
	29.311			66.192
	18.378			33.601
	12.356			35.672
	9.904			45.159
	16.906			57.824
	16.727			31.1
	18.76			22.001
	13.578			30.262
	17.798			34.325
	14.462			50.5
	16.401			47.348
	15.549			56.934
	21.999			28.257
	8.657			40.752
	21.931			27.847
	36.06			29.678
	20.404			22.383
	22.227			28.47
	10.089			31.905
	10.811			41.406
	8.213			51.482
	19.191			31.907
	22.541			34.264
	7.349			22.379
	14.065			26.476
	14.956			37.983
	10.07			33.588
	13.48			37.405
	16.812			27.148
	29.537			23.393
	15.445			45.682
	17.587			45.669
	12.946			46.957
	32.267			41.394
	20.279			35.638
	33.402			41.007
	64.106			50.695
	17.412			24.175
	11.179			41.005
	20.241			53.652
	30.367			41.493
	21.523			42.313
	13.766			42.216
	25.862			49.927
	22.642			36.097
	39.085			52.509
	17.41			44.362
	35.053			35.213
	32.394			41.951
	20.209			40.762
	15.162			41.333
	26.468			32.509
	22.894			39.799
	38.203			51.137
	35.77			36.848
	25.936			27.201
	18.59			31.61
	10.637			31.601
	28.188			38.3
	8.195			38.077
	28.376			30.111
	17.156			41.071
	15.027			43.615
	42.634			46.25
	10.439			28.883
	63.583			21.135
	34.08			29.675
	37.889			26.465
	20.874			37.388
	23.822			33.666
	32.66			25.088
	28.716			26.411
	30.622			32.804
	37.435			22.974
	27.421			38.29
	18.218			36.421
	44.683			46.508
	45.037			31.873
	16.831			33.383
	25.7			36.495
	20.201			27.489
	14.811			27.484
	20.429			16.321
	27.386			27.564
	28.328			20.266
	23.971			29.423
	18.734			29.401
	27.369			17.306
	19.134			46.572
	28.373			29.007
	38.709			43.122
	23.662			25.315
	24.771			39.011
	32.282			36.452
	25.032			46.483
	36.006			33.503
	27.452			35.377
	32.146			53.609
	30.933			64.841
	21.961			63.64
	29.994			38.63
	22.201			18.541
	38.3			32.781
	33.298			58.792
	33.567			15.619
	26.012			34.175
	30.818			42.963
	43.032			44.956
	14.67			27.296
	29.441			50.68
	19.06			41.603
	37.477			53.333
	24.372			15.527
	23.177			17.958
	22.779			31.26
	22.614			21.238
	19.49			49.785
	21.028			31.634
	17.06			39.325
	25.28			35.444
	17.696			25.018
	19.383			44.269
	17.638			27.897
	20.088			26.029
	19.639			36.256
	25.962			26.507
	24.441			25.33
	30.042			41.521
	28.01			47.75
	21.379			66.283
	28.776			50.053
	24.222			61.889
	21.192			45.028
	14.593			50.833
	13.792			25.563
	21.817			34.627
	15.529			35.622
	11.04			40.974
	23.155			37.667
	19.7			24.029
	43.056			27.179
	24.54			48.264
	35.478			33.529
	31.049			26.721
	46.208			42.282
	24.597			34.686
	41.104			27.299
	16.85			28.444
	27.601			52.949
	14.423			44.675
	18.348			32.499
	27.41			58.426
	9.107			57.091
	29.079			27.428
	22.549			30.75
	26.312			36.49
	30.768			60.331
	26.323			32.071
	17.651			42.631
	13.432			35.341
	20.635			31.742
	16.593			22.464
	30.599			33.457
	15.55			45.349
	8.699			24.993
	16.919			41.027
	16.543			20.278
	15.094			24.063
	27.039			42.971
	17.094			54.434
	15.11			81.009
	13.816			29.052
	16.956			32.02
	15.481			34.168
	29.607			39.516
	22.978			33.564
	36.692			35.075
	46.01			33.244
	27.845			28.183
	38.402			36.969
	36.65			20.629
	41.874			19.552
	34.592			45.906
	37.704			44.606
	62.016			55.522
	44.266			48.933
	21.9			32.42
	23.719			14.881
	26.845			50.994
	32.368			41.603
	26.474			42.697
	19.572			42.385
	23.242			25.257
	39.919			33.615
	43.313			21.996
	27.659			35.686
	37.497			42.934
	40.819			28.685
	28.399			29.306
	21.102			37.271
	64.595			25.973
	29.082			24.855
	24.093			30.432
	30.327			27.21
	40.476			41.508
	23.844			45.644
	11.935			34.459
	18.001			33.693
	24.861			32.427
	30.231			29.807
	56.983			39.012
	51.466			17.786
	18.804			33.91
	26.415			18.956
	23.99			26.392
	16.808			17.951
	16.994			31.966
	32.785			22.996
	67.811			19.548
	39.545			21.473
	27.575			21.008
	21.911			20.695
	27.555			23.814
	20.443			27.339
	15.088			27.636
	33.993			25.192
	24.941			20.313
	18.88			24.15
	18.197			24.956
	13.534			48.324
	47.194			27.929
	37.794			21.741
	28.224			28.763
	40.754			31.607
	14.246			22.119
	26.943			37.83
	46.221			46.591
	19.721			11.054
	34.623			15.803
	36.218			13.422
	34.168			15.118
	21.312			17.737
	43.71			21.528
	43.362			21.952
	31.924			28.004
	34.963			25.154
	23.008			21.278
	21.547			22.186
	29.479			34.889
	23.915			28.465
	25.919			35.952
	23.888			32.32
	30.617			40.357
	51.526			29.623
	29.334			30.702
	25.938			25.192
	20.593			20.376
	29.79			16.724
	24.809			18.986
	30.621			22.062
	16.145			22.236
	36.203			25.079
	35.734			27.176
	29.66			22.947
	18.595			20.948
	25.346			25.49
	34.041			24.672
	22.147			26.277
	35.005			25.285
	22.802			29.161
	23.641			25.047
	26.684			28.711
	23.953			24.372
	22.092			30.665
	32.608			20.151
	38.824			29.957
	40.434			34.017
	13.091			33.955
	23.726			25.111
	29.074			17.997
	24.842			19.062
	24.508			13.533
	20.423			21.509
	31.95			32.087
	23.767			18.704
	32.895			20.877
	29.728			17.561
	16.966			16.499
	36.201			21.652
	31.018			21.84
	46.458			31.603
	22.556			20.185
	41.389			26.156
	42.492			23.808
	48.956			33.691
	31.949			24.559
	56.735			33.825
	53.676			56.166
	70.956			24.372
	60.877			18.887
	41.018			25.95
	17.472			32.413
	42.612			24.094
	68.023			20.264
	19.245			26.551
	33.214			17.585
	42.39			27.765
	48.712			25.136
	22.895			36.689
	40.804			36.986
	41.235			19.134
	53.206			17.965
	14.679			25.509
	38.777			22.487
	30.541			35.693
	15.442			35.512
	53.403			25.685
	37.204			21.285
	30.111			28.464
	24.359			24.11
	22.674			19.459
	68.184			33.136
	27.521			23.813
	28.173			21.599
	30.735			48.801
	31.599			35.028
	25.138			42.802
	46.396			33.649
	51.362			36.01
	68.192			27.48
	59.417			25.25
	74.135			28.587
	47.85			22.838
	62.448			23.608
	29.779			35.728
	47.417			17.965
	42.852			21.029
	39.053			39.956
	57.097			41.537
	19.82			14.229
	30.437			19.07
	76.271			19.731
	31.315			16.589
	25.14			16.658
	38.437			30.266
	43.437			30.297
	30.215			20.199
	32.905			18.401
	46.483			23.337
	48.414			19.711
	36.669			23.133
	77.069			29.653
	50.618			23.506
	28.744			27.799
	31.408			26.148
	42.637			22.906
	60.29			28.242
	26.687			21.678
	58.371			31.799
	48.581			25.028
	41.968			21.92
	25.586			45.02
	33.182			22.291
	60.252			34.59
	21.162			26.837
	47.854			25.618
	33.637			24.492
	35.849			26.636
	89.141			33.783
	113.291			21.86
	98.941			25.838
	46.943			20.524
	28.952			32.705
	27.149			30.538
	42.7			20.144
	42.825			20
	47.782			23.726
	28.722			19.489
	53.578			20.673
	73.272			17.705
	29.032			22.896
	33.595			20.772
	57.338			19.313
	70.356			17.36
	78.037			21.412
	55.04			17.161
	37.099			19.61
	16.109			24.395
	61.19			27.598
	51.471			23.101
	46.353			22.355
	37.652			23.733
	26.997			21.544
	41.011			24.457
	33.265			21.182
	43.112			18.799
	48.733			20.492
	26.607			22.089
	29.317			14.9
	42.069			24.528
	23.815			22.991
	21.236			29.917
	38.162			25.116
	30.928			32.904
	50.932			28.231
	74.966			44.16
	44.041			21.656
	45.792			29.234
	28.825			19.524
	41.623			23.258
	42.258			18.054
	15.336			25.871
	38.732			22.667
	23.551			19.711
	38.226			25.705
	18.718			26.545
	34.513			24.16
	41.405			18.84
	36.101			21.451
	18.662			19.412
	27.462			21.386
	23.564			18.569
	28.254			20.164
	38.38			17.928
	42.27			16.468
	36.702			15.539
	40.252			17.149
	37.471			21.141
	23.003			26.118
	55.03			24.568
	31.421			19.777
	20.839			23.269
	56.947			19.072
	33.021			22.458
	33.292			15.981

## Sheet: Fig.2
	2B																	2D					2I					2J					2L
	WT																	2m	4m	8m	16m		2m	4m	8m	16m		2m	4m	8m	16m		WT
DA	4m	6.29481	4.47902	2.48028	3.68777	3.48362	7.38858	4.14677										120.298	128	96.3303	64.5833		-39.3964	70.2524	49.2821	77.7594		17.492	34.814	47.8165	82.8708		4m	9775.32	10799.8	12894.8	9870.88	7593.53	8474.77	14034.1	9816.55	8756.07	9730.25	7241.1	7795.11	9450.83	10339.6
	8m	4.54138	5.57624	9.32531	4.30526	6.54133	8.26664	8.74353										131.664	112	79.2049	62.5		214.18	178.191	34.566	50.311		78.7393	174.921	47.2768	37.0706		8m	10270.7	9650.39	12649.6	9888.2	9746.06	10052.1	11940.8	8313.96	5394.57	4734.35	6804.74	6765.5	4758.21	4238.23	6348.57	11658.5
	16m	7.87532	7.49817	9.71789	9.86969	9.54343	10.6265	6.98043	9.35611	8.65234								116.509	94	100.612	89.5833		-32.9763	122.834	42.5151	15.835		42.1527	100.245	39.3996	16.5973		16m	6637.17	7357.44	7673.19	5138.32	9917.34	6646.77	4649.58	4121.58	5554.3
																		110.352	146	81.3456	83.3333		-11.7994	192.783	45.1437	12.9208		35.2722	131.991	39.2906	19.4013
	cpsapdat																	114.141	100	113.456	95.8333		-5.23564	46.1341	29.8893	-32.1939		12.078	33.5217	43.2972	20.6227		cpsapdat
	4m	4.56603	2.63873	6.05355	2.82721	4.26826	4.08487	3.29296	2.35285	3.22156	3.7657							107.984	78	100.612	93.75		-3.8364	81.5099	34.3014	37.8564		72.2842	74.6628	35.611	25.5451		4m	6937.74	6192.28	9633.03	7950.62	7500.93	8293.92	9304.33	7985.84	9503.54	9065.7	7471.71	6454.71	8993.98	9526.26	8567.98	15888.7
	8m	5.0007	4.52224	3.55107	3.81122	8.07379	7.50569	3.31597	6.48241	4.68976	5.73346								70	96.3303	89.5833		57.5251	123.143	48.455	40.1786		68.8957	61.2825	51.875	38.9899		8m	7164.94	7484.9	7115	10104.3	9099.75	6730.63	7420.1	5468.57	10635.5	3876.53	7184.56	7210.11	6814.12	7503.79	6694.01	4836.45
	16m	3.67187	5.65405	8.11344	7.68051	7.24229	8.9299	5.85756	6.15538	7.91676	9.73664	9.6999	3.19207	4.33396	4.58408	5.74054			80	102.752	83.3333		41.8461	178.738	36.2924	66.5534		73.2439	96.5582	37.9371	53.1588		16m	3869.32	4419.86	4225.81	2764.3	3527.8	5081.19	4286.44	1477.14	5324.82	5679.93	4514.76	4801.48	3914.87	7039.01	5648.85
																			86	83.4862	81.25		45.9671	105.656	70.8284	6.60329		71.0829	57.1069	58.9073	-1.65718
	WT																		80	81.3456	66.6667		91.4654	75.7695	30.6171	19.4722		74.6638	44.7022	47.2747	28.1681		2M			2N					2S			2T			2U
HVA	4m	2.08115	1.7523	1.75361	1.94656	1.99342	1.73363	2.1583													77.0833		205.645	136.786	36.4999	26.9541		131.923	119.022	41.3925	20.2459		WT	cpsapdat		WT	cpsapdat				WT	cpsapsert		WT	cpsapsert		WT	cpsapsert
	8m	2.31126	2.21108	2.05332	1.46429	1.95525	2.02182	1.69877													112.653		57.2572	174.044	57.5469	93.6165		21.0579	78.9477	59.3599	80.099		2.218	13.06		6.4	24.4				8329.78	8780.88		593.32	331.44		1240.4	1005.44
	16m	0.998732	0.931058	1.13563	1.18378	1.08917	1.18023	1.12045	1.16207	1.37346											84.4898		118.701	271.724	66.3772	62.2672		71.2185	164.583	41.3956	56.7753		5.652	6.556		6	6.6				7221.07	10825.1		505.88	577.16		1620.52	1158.99
																					93.0612		34.7634	191.903	42.3496	17.2215		14.4383	206.894	40.1801	14.2816		4.3675	9.08		9.2	9.4				6788.22	15155.1		571.4	428.16		1153.15	1529.32
	cpsapdat																				84.4898		4.12657	92.6746	53.9288	39.2454		6.7696	79.2953	98.9598	38.6885		4.518	12.77		8	6				5869.91	12738.4		667.64	120.4		1193.36	1951.44
	4m	1.71598	1.86653	1.6442	1.77784	2.01798	1.88501	2.03238	1.71485	2.00508	2.22276										107.755		106.85	37.1722	59.7003	72.5222		56.4233	46.9234	63.8959	79.9109		5.055	10.69		6.4	6.4				17302.8	8898.34		346.4	363.36		2841.29	643.817
	8m	1.99238	1.58983	2.36978	2.12209	1.93251	1.78885	1.29692	1.72973	1.62533	1.36512												19.7986	100.154	147.494	104.73		10.3184	112.771	150.807	95.9546		2.74	3.01		7.8	12.2				12008.4	8806.46		210.76	328.04		2759.05	676.924
	16m	0.414271	0.922095	1.09227	0.986275	1.02482	1.08462	0.863431	0.909508	1.0763	1.0866	1.14368	0.876735	0.723669	0.8349	1.14517							19.2936	141.144	111.04	71.4793		-2.82593	91.5812	82.9583	58.6657		6.238	8.206		6.6	28				9947.85	11364.6		382.76	434.4		1344.31	1262.18
																							68.6158	84.2396	73.8149	39.4802		46.6097	120.614	68.2325	41.2814		2.03333	10.554		6	11.2				15936.3	12081.7		182.44	577.12		1310.83	1773.3
	WT																						-4.49068	77.5684	54.3198	40.4389		42.7287	84.5454	67.944	55.6318		2.34333	4.308			6.6				12035.3	10321.3		638.96	413.16		1869.56	1582.8
3-MT	4m	0.608379	0.572379	0.304063	0.464388	0.43293	0.451095	0.530844															86.6329	103.468	32.8036	94.4254		96.2757	122.751	81.0318	92.8394		2.30333	3.75			11.2				12686	11160.8		272.8	270.52		1925.71	1235.35
	8m	0.562037	0.700259	0.834171	0.497715	0.574739	0.73657	0.792391															162.771	68.5137	142.003	139.042		92.0181	52.2329	100.912	149.4		2.57333	6.84			30.8				9802.49	8845.31		208.16	276.6		36.4777	1723.55
	16m	0.404874	0.594898	0.509063	0.561	0.529551	0.659929	0.478924	0.570812	0.608438													29.638	64.5119	64.1786	110.068		51.3566	84.0893	99.3926	125.044		2.56333	2.275			5.8				9951.95			269.32			1561.12
	cpsapdat																						90.567	104.414	176.999	105.733		76.8398	67.4987	130.43	119.464		5.62667	5.51			8.4				9656.49			367.96			2209.89
	4m	0.478329	0.345345	0.643714	0.395089	0.449856	0.44182	0.518056	0.441505	0.406398	0.598009												10.9484	102.66	87.0452	82.5721		57.7371	94.5555	99.2878	105.267		2.57	6.54			9.2
	8m	0.508484	0.612928	0.4526	0.425847	0.701619	0.605199	0.378762	0.710298	0.488636	0.599846												161.819	103.215	-14.0664	110.653		121.204	86.9345	27.5023	116.184			4.89667			5.6
	16m	0.178174	0.43586	0.488237	0.386335	0.36234	0.547327	0.386882	0.381728	0.620847	0.704647	0.560927	0.28449	0.389109	0.425111	0.519277							67.921	99.5315	64.2237	111.877		62.2247	86.8252	95.932	117.868			3.37333			5.4
																							18.5417	98.1691	89.3941	44.6655		68.6551	62.0728	88.8021	85.3438			4.125
																							14.5658	130.288	50.0129	86.9894		51.214	100.358	52.7054	87.8482			3.11667
2F																							-37.8897	13.631	161.72	149.946		20.8066	38.0845	112.555	151.012			6.34
5-HT	WT																						-2.16792	52.8304	15.3867	63.629		56.2465	51.1005	52.7905	82.2627
	8m	0.721838	0.807386	1.5564	1.05938	0.94307	1.07858	0.69764	0.840152														34.7411	43.156	110.691	78.3727		73.6147	63.236	73.0643	99.803		2O
	13m	0.905711	0.768584	1.03805	0.916188	0.950347	0.968585	0.931556	0.752335	0.866626	0.933407	0.911398	0.813159										68.2614	100.374	103.62	104.269		63.2942	93.7922	74.8175	93.9128		WT
	cpsapsert																						-5.41839	91.8466	74.5638	67.154		28.2631	61.9651	65.2328	100.672		4m	355.48	390.6	321.08	231.48	143.44	228.16	264.64	292.88	227.6	321.44	210.72	109.4	204.52	169.92
	8m	0.513305	0.828212	0.457236	1.93658	1.20362	0.748802	0.889047	0.967182														46.7009	53.1465	140.412	57.9708		62.6667	39.7648	95.3497	46.3355		8m	520.6	294.32	423.28	256.84	451.32	500.16	295	530.16	352.4	255.48	304.56	226.32	70.56	66.52	106.4	330.52
	13m	0.770123	0.922818	0.52224	0.713439	0.834042	0.503859	0.659198	1.0133	0.820045	0.723858	0.997373	1.17675										23.7676	66.1503	80.1699	75.1123		52.1539	53.1895	170.128	67.5787		16m	514.62	120.9	263.66	135.18	184.22	323.28	124.72	63.84	138.12
																							-14.1612	138.056	125.536	46.0733		57.9102	52.5259	88.3786	52.784
																							30.8642	61.5639	100.167	67.404		49.7255	93.987	77.4363	77.3102		cpsapdat
																							72.688	62.4471	193.107	171.314		58.3448	62.8472	301.155	160.593		4m	199.08	104.16	252.36	204.84	252.52	123.04	211.24	266.72	248.88	137.52	97.8	63.2	153.72	153.44	164.6	441.96
																							-2.68827	147.364	147.858	113.389		32.5984	134.28	155.496	112.315		8m	255.84	254	312.64	345.6	387.68	163.16	294.12	79.04	386.12	486.68	194.84	620.68	108.84	258.88	58.6	14.6
2G																							48.7683	38.0227	142.697	55.7881		90.8714	38.7718	302.317	65.8586		16m	29.2	91.46	84.5	15.52	35.08	55.48	83.7	73.8	136.3	52.54		253.16	169.24	46.04	78.2	121.4
5-HIAA	WT																						38.4882	9.11241	118.682	68.6068		63.4699	40.2233	87.8898	45.4928
	8m	0.126997	0.170571	0.223835	0.248674	0.155106	0.230482	0.091936	0.270495														-31.4836	14.9808	149.702	80.7824		25.3723	20.9332	151.112	76.4059		2P
	13m	0.129984	0.17127	0.272732	0.225161	0.240269	0.26757	0.297764	0.213652	0.241564	0.29663	0.395567	0.346757										-46.7818	31.3666	134.381	63.8732		25.4575	54.7535	126.716	71.9631		WT
	cpsapsert																						28.1048	95.8659	111.473	71.8919		34.8114	94.9824	97.4578	76.5042		4m	2123.81	1051.8	2451.07	1219.6	2265.64	1477.17	2165.17	1701.97	1175.21	1434.13	1896.91	1380.47	1100.3	1533.05
	8m	0.167191	0.124367	0.100183	0.269267	0.223094	0.190115	0.230597	0.227699														26.8116	59.9306	42.9843	28.1875		51.1706	65.1461	40.2549	21.4064		8m	1006.04	669.945	979.751	255.679	904.092	488.781	2353.23	1431.58	431.337	1089.59	223.021	866.539	1265.53	1996.24	949.553	458.46
	13m	0.220266	0.188401	0.173166	0.229156	0.630328	0.253221	0.259883	0.313214	0.298785	0.313401	0.336569	0.434912										27.8676	64.7653	107.599	133.112		50.309	76.3091	142.315	132.203		16m	913.188	1194.05	213.293	51.0607	449.474	951.587	14.0757	65.0779	61.8011
																							-1.59594	60.184	181.155	101.188		34.6694	61.117	154.345	108.535
																							-4.62042	118.961	84.4286	99.1667		31.0821	59.112	133.219	94.2502		cpsapdat
																							61.7005	40.7173	195.146	107.811		51.5168	55.9215	188.36	98.6661		4m	458.108	816.579	1384.28	1141.05	866.285	1419.77	1279.09	848.491	552.354	748.796	497.65	1.92679	603.368	542.663	522.105	2120.84
																							-27.1017	46.3674	94.125	94.1209		30.2049	62.3048	193.376	92.1363		8m	210.398	389.436	237.775	565.396	876.563	587.163	674.327	287.671	265.247	930.251	713.306	76.594	514.679	732.964	556.446	646.9
																							-17.4354	25.6186	178.31	71.8749		20.1582	25.675	238.589	110.256		16m	28.7922	120.976	57.1519	6.96054	10.6477	788.297	39.6221	43.66	110.844	174.45	65.8428	428.251	57.5238	761.946	76.1939	878.212
																							-3.53367	111.396	116.135	195.39		49.5449	48.6339	127.666	180.387
																							-47.5784	59.9482	193.471	93.2439		28.4019	76.3432	178.048	95.2593		2Q
																							-6.56792	78.2332	42.6384	92.184		25.046	63.3057	60.4633	111.283		WT
																							-3.68434	32.5959	86.5399	20.3338		19.7462	39.3586	147.291	34.2969		4m	490.72	272.76	506.28	317.92	644.28	270.52	404.44	384.2	259.76	350.72	389.6	300.32	220.64	346.72
																								29.4773	143.338	118.098			43.4851	190.602	98.9878		8m	295.36	171.88	291.36	101	294.4	134.76	573.4	332.44	119.12	271.44	70.96	148.04	275.44	345.96	169.28	112.28
																								45.6499	73.2134	103.141			87.9236	106.318	91.9247		16m	183.4	237.18	52.84	9.16	144.4	213.96	5.24	17.32	15.32
																								62.3267	81.9774	35.4364			66.379	134.607	58.9423
																								62.999	144.818	76.8024			81.9845	169.826	63.5239		cpsapdat
																								74.658	35.1946	87.236			81.6131	17.219	88.1569		4m	135.12	184.76	376.48	276.44	320.08	316.32	360.52	211.84	156.92	216.36	100	1.6	146.96	104.56	112.28	380.2
																								77.2949	128.366	126.956			107.319	157.94	107.366		8m	49.72	94.36	84.56	166.92	125.6	151.4	72.44	46.76	260.96	180.64	25.56	138.36	129.08	114.04	109.4	71.04
																								61.3733	130.736	116.695			64.6147	159.529	100.098		16m	7.3	23.96	22.48	0.94	1.74	230.14	2.84	2.28	21.52	45.04	15.24	85.88	10.48	201.08	18.28	221.48
																								47.7724	68.0885				60.1018	137.264
																								17.2363	105.289				56.882	128.814			2R
																								88.8836	114.008				99.7162	76.854			WT
																								43.171	73.2735				67.4393	89.4727			4m	116.44	122.08	105.32	114.96	130.24	110.48
																									66.9035					92.8523			8m	138.6	57.04	148.48	171.68	114.72	161.64	143.52	76.72	165.76
																									10.1175					45.0659			16m	76.16	134.88	216.62	234.16	174.5	141.6	234.28	190.72
																									65.6854					61.8998
																									110.555					112.754			cpsapdat
																									75.9954					36.0708			4m	157.68	134.76	86.24	130.24	156.08	144.28	167.84	124.72	107.16	176.8
																									64.6207					66.4015			8m	195.84	149.44	175	162.04	200.52	165.92	204.2	186.32	144.96	178.52	140.68
																									58.4191					64.3245			16m	110.4	87.08	160.84	132.56	98.52	169.32	233.22	204.66	215.56	209.48	173.82	197.28	178.44	245.68	184.799	237.759
																									44.2534					25.6256
																									60.4161					35.395
																									24.0035					20.7917
																									37.8142					45.9035
																									-7.43773					6.91709
																									37.7751					39.4753
																									48.3227					53.7341
																									79.7849					90.5106
																									117.319					80.3623
																									73.5502					80.8139
																									22.5177					45.9534
[truncated: 9 more columns]

## Sheet: Fig.3
3A Cpu	Genotype	LPA(16:0)	LPA(18:1)	LPA(18:0)	LPE(16:0)	LPE(18:1)	LPE(18:0)	LPS(20:4)	LPI(16:0)	LPI(18:0)	CerP(36:1)	PA(32:0)	PA(34:2)	PA(34.1)	PA(36:4)	PA(36:2)	PnE(36:1)	PA(36:1)	SM(36:1)-CH3	PE(34:1)	PE-NMe2(32:0)	PA(38:4)	PEp(36:2)	PEp(36:1)	PE(36:4)	PE(36:2)	PE(36:1)	PA(40:6)	PG(34:1)	PEp(38:4)	PS(34:1)	PE(38:6)	PE(38:5)	PE(38:4)	PE(38:2)	PE(38:1)	PEp(40:6)	PS(36:4)	PS(36:2)	PE(40:7)	PS(36:1)	PE(40:6)	PS(38:6)	SHexCer(d36:1)	PS(38:4)	SHexCer(t36:1)	PS(40:7)	PS(40:6)	SHexCer(t38:1)
	cpsapdat	896.271	1398.51	6028.69	1487.67	4810.81	8296.52	774.188	1030.52	8565.28	20977.2	36718	8999.26	118352	18967	69771.1	27090.1	99373.2	55696.1	69792.5	86740.2	58859.7	64481.6	34529.7	51722.8	60705.4	159123	383865	97732.9	127351	44562.1	208800	69236.9	549442	13673.3	24300.2	229334	4242.05	71646.9	88429.2	380024	1009646	10663.1	54593.5	80281.6	38942.8	34634	2144975	48570.4
	cpsapdat	1286.41	2058.63	6813.82	1428.42	4823.49	7900.35	1063.18	1164.78	6429.05	22452.2	37121.6	10253	119732	19865.9	77676.9	23681.7	104860	62632.6	67158.9	92027	65203.3	58776	31807.2	47573.6	56607.1	168583	468356	97518.5	125891	45610.5	195958	64203.9	543991	13971.2	26113.2	223195	4196.16	69116.4	80841.5	345742	984122	9245.53	50227.3	71839.5	31636.5	29144.8	2040270	40249.1
	cpsapdat	1112.99	1956.17	6571.88	1375.61	5350.59	7925.58	1103.62	1166.02	6972.12	22518.8	37058	9857.18	125037	21555.1	78912.6	24783.3	107663	65594.2	72248.3	93879.5	69401.3	64147.8	33266	51587.7	59213.8	176785	457610	105754	129045	48518.3	207272	70183	569378	13928.9	26798.3	235186	4676	73022.2	85721.1	359191	1009928	10069.2	49018.8	75476.8	35221.4	34202.8	2095551	43875.4
	cpsapdat	1139.4	1528.32	6800.66	1424.56	4738.36	8689.56	780.737	1054.33	7711.76	20197.6	40582.8	12019.5	121194	20495.2	69444.1	23865.7	91392.7	53186.3	74431.7	93323.5	62000.5	55914.4	29750.8	55083	57885.6	150697	419372	97916.6	123382	49753.3	216662	70343.1	571360	12881.8	20390.5	220526	5023.14	71869.1	90231.6	351032	1016185	11421.9	49731.7	83418.3	38635.9	35690.8	2231220	45277.1
	cpsapdat	1548.79	1948.35	6832.2	1407.29	3827.2	8351.52	656.784	1247.77	6989.7	19361.4	35321.6	11141.4	112447	17847.1	75191.7	21289.6	87269.3	50435.8	61934.6	79571.9	57257.2	49482	27371.2	42925.3	51692.3	141627	419108	93237.1	112068	42392.3	177592	63861.1	524417	13320	21018.2	213634	4037.8	65617.3	81154.9	319566	1009805	8831.09	46258.4	75911.4	31177.2	25083.6	1842524	34943.2
	cpsapdat	1749.24	2535.74	9175.23	1697.22	4137.11	9645.5	748.822	1281.19	7665.83	25040.4	40302.6	10269.5	130336	20847.8	90338.8	23222.7	98838.5	60743.6	63512.1	85377.4	65311.3	52310.9	28442.4	46186.5	54822.4	158658	495832	98923.9	129219	42874.9	187679	64891.2	578858	13937.6	25346.9	231191	3862.36	67815.6	82287.9	303461	1003838	8796.66	47794.8	69070.1	31079.6	26637.7	1984245	44307
	cpsapdat	1468.3	2128.23	7256.39	1432.27	4030.17	8128.35	636.606	1535.83	7765.32	20710.2	33139.4	9607.85	110390	17920.1	78630	20928.8	92746	53815.2	59025.9	75044	57864.2	54611.2	27666.9	43452.2	52210.7	145965	427235	91611.6	113327	38955	177657	61545.3	517685	13298.5	23060.8	219813	3389.87	67366.5	83172.1	327548	953696	8652.17	46995.1	72445.1	30034.3	27211.3	1883482	35390.1
	cpsapdat	1798.45	2160.68	7590.43	1501.99	4169.32	8884	995.45	1393.65	6873	21956.1	41215.9	12289.3	126449	20403.6	81125.1	19766.5	86384	57807.5	69458.4	95042.3	63826.4	49549.6	25795.4	50990.8	53904.7	159149	470912	97405.4	128764	40959.6	196893	74388	637738	13867.8	22569.4	219284	3932.98	66780.7	94261.1	301864	1018538	9547.29	43747.3	69823.2	34083	33336.6	2018246	38685.7
	cpsapdat	1138.13	1832.95	6952.23	1500.14	4892.68	8603.7	1192.17	1106.2	8371.58	24229.8	39002.8	9788.82	118604	19425.4	75113.4	23409.5	94720.1	66110.1	67671.8	93466.8	66911.3	56311.9	31334.3	52556.7	56108.8	166927	464352	99174.9	147239	50267	194712	69828.7	629340	13800.3	26648.1	239517	5181.65	72030.4	80798	330566	995690	9458.72	47403.1	77434.3	35057.7	28693.8	2188213	45364.8
	cpsapdat	1428.31	2135.17	7007.03	1329.13	5043.99	8301.92	1039.07	1311.5	8086.25	23079.1	35431	9070.66	120445	20420.3	78112.7	24955.6	98331.2	63870.2	62684.3	84124.6	64553.8	60000.8	32388.1	47932.3	56847	161670	461988	95349.5	132405	44021.8	190120	67211.1	601183	14397.5	26893.9	227066	4187.57	68027.1	83204.5	338900	985307	9630.16	47211	71168.4	31711.5	28946.3	2046678	43481.3
	cpsapdat	1960.53	2692.49	8667.23	1649.75	5305.04	8977.45	856.189	1489	7432.8	19829.2	38254.5	12119.5	125276	20499.5	80093.9	21633.9	105176	49913.3	63551.8	85240.2	64175	55727.2	29337.4	44233.7	53716.5	145916	452346	90893.7	99803.9	39875.5	191534	63099.6	471147	13860	21507.1	194213	3828.18	66469.4	82695.6	354555	934768	9536.09	53829.2	76893.1	34336.4	33021.7	1837786	40518.4
	WT	1696.77	2412.71	9286.75	1718.89	4453.09	10413.9	771.223	1363.82	7869.54	29714.1	30547.9	6217.25	123239	20921.2	87713.7	25129.9	106557	71656.1	52470.3	64953.4	62462.6	59852.1	31884.9	42028.7	57528.3	155222	449232	100711	126397	38528.1	190221	66750.1	524902	14987.9	30239.3	248239	3592.17	70095.5	91360.1	349372	1062240	9589.61	50337.7	72360.4	36042.7	29539.8	2084013	44586.9
	WT	1525.24	2010.58	7753.04	1392.83	3403.99	8104.74	630.514	1167.03	6938.82	25194.5	28629.9	5836.65	108861	17685.7	79197.6	21215.1	98717	62392.9	45942.6	64620.3	62128.9	51757.8	26617.4	38937.9	47587.8	140962	533867	83482.9	113301	31973.1	166146	55152.2	504311	13124.4	27409.8	202676	3030.44	57448.2	75987.9	290174	998584	7337.09	46611.3	59690.3	28484.9	22996.1	1880454	36665.4
	WT	1624	2458	8142.34	1570.13	4373.99	8880.89	735.605	1187.21	8162.23	27440.5	29678.8	5922.18	112390	18847.4	86997.8	23082.6	103972	69195.8	51205.9	68102.1	63165.6	55498.2	29716.3	40731.3	54608.8	162062	492069	95254.5	117400	34317.5	190033	59904.3	509203	14263.4	30292.6	232768	3234.42	64412.6	83465.3	312832	1036857	8565.93	57498.8	65145.3	33322.3	27719	1919831	37281.8
	WT	905.338	1766.68	6084.18	1267.55	4823.15	7524.69	979.136	913.394	6229.93	26259.1	29272.2	5221.78	104473	18842.1	72368.6	26606.7	108302	74553.7	58394.1	74206.8	66715.3	60976.1	32013.9	46309.7	58271.6	171051	437880	93795.2	126706	38538	193576	63222.9	571790	15228.6	31831.9	226005	4055.48	72498.1	81968.8	384307	1033275	9446.43	54382.9	79141.6	39755.7	30418.1	2143924	53575.7
	WT	1481.58	2614.53	8479.08	1416.41	5299.61	8904.82	891.044	1116.67	8251.78	28703.7	29822.5	6191.68	120782	20841.4	86823.9	27606	126594	75072.4	54398.6	69697.8	68448.1	68440.2	36754.2	41270.2	56084.2	169413	489432	98345.4	126392	36624.2	179118	58704.4	519253	14363.4	32119.5	229810	3719.1	65036.3	73013.8	367102	970329	8065.06	56866.3	64326.9	38253.5	25852.6	1922852	51192.6
	WT	1209.51	2512.82	7662.71	1595.71	6024.81	8973.75	1005.35	1100.72	9232.65	27752.1	28420.8	6463.4	112992	18070.3	83471.7	29386.4	130134	75619.8	56100.8	69194.5	63473.8	75861	40166.4	41414	58085.7	173596	436252	100920	129103	38276.6	184002	56171.3	494239	15741.3	33270.3	234758	4029.47	65917.4	72342.2	385609	1029187	8503.22	58998.8	64619.6	39195	26914.1	1907052	49844.9
3A Ctx	cpsapdat	1044.48	1371.3	6187.83	1986.86	3746.74	9107.68	458.096	2227	8283.05	14572.2	43820.2	9841.22	120575	17361.2	78118.5	21178	90552.8	41769.3	91536.8	111504	56283.2	46201.8	28715.5	54693.1	86229.3	186270	450443	94460	98200.9	42136.7	340528	76942.7	464640	14306.6	26278.7	284996	4235.27	103021	106055	322796	1431441	12427.6	45087.3	79955.6	26882.1	39288.7	2231928	39711.8
	cpsapdat	1552.92	1869.69	7244.27	2074.27	4266.61	9148.83	531.77	1727.21	7105.12	15811.7	43801.4	11908.1	133607	20068.7	88288.3	20895.5	100366	45786.7	92627.8	114735	64466.2	48348.3	30276.6	55719.5	83842.4	197938	529812	95860.1	105685	46183.4	317853	73739	499825	14682.3	27785.4	272706	4678.31	99454.2	95384.2	312448	1330175	11870	45682.4	75213.5	24309	34713.9	2090087	35603.2
	cpsapdat	1403.3	1661.46	6596.3	1809.3	4293.26	8734.41	616.205	1894.99	7004.51	15290.4	41548	10854.1	129735	19592.5	84793.4	20668.5	98982.7	45850.3	92272.1	112520	63680	50063	30180.1	56674.1	82258	198242	495773	97225	102367	42984.1	320370	77146.3	473534	14233.1	27436.2	272185	4714.82	98405.3	96509.5	313903	1356749	11125.3	42573.4	75674.9	25464.4	37190.2	2080679	37746.5
	cpsapdat	1450.98	1527.73	7037.72	2046.18	3910.12	9409.23	418.959	2031.71	7618.3	14046	45784.8	12562.5	125993	18405.7	79764	20040.2	89801.8	38601.1	96455.3	113837	59169.8	44747.6	27693	55604	84449.7	175847	464392	91033.6	94369	41672.6	338520	77392.3	471125	13826.4	22639.5	267591	4462.79	102444	106417	322650	1415912	11802.2	46430.6	83044.5	31208.8	37997.6	2190514	41280.9
	cpsapdat	1740.6	1892.85	7244.34	1996.02	3665.99	9445.31	393.662	2038.46	7407.67	12997.3	39876.7	12334.1	120851	16105.9	82260.9	18076	81137.8	35138.1	81413.7	95100.9	53762	39399.9	26957.1	46884.3	71846.9	159072	461591	88279.6	91587.9	40225.8	280465	68946.5	439194	13012.9	22000	269116	4223.92	86837	92081.6	284770	1352539	10528.4	41033.8	75342.9	23088.5	29609.9	1913808	31838.1
	cpsapdat	2243.28	2405.47	9374.14	2470.36	3638.47	10700.3	380.594	2150.85	7589.97	16678.2	44517.6	11246.7	137955	18388.6	95490.2	18826.7	88668.7	42421.7	80181.5	103091	58064.3	37348.6	24507.6	50293.6	75508.5	175657	556049	90806.4	93621.8	40596.6	304344	66380.2	466814	13693.5	25358.9	263410	4083.4	91106.1	93736.4	262594	1324850	10499.8	44827	66266.3	22383.8	31863.4	2037383	36853.3
	cpsapdat	1954.53	2147.86	7642.35	2033.51	3765.44	9505.08	319.776	2359.74	8219.18	14434.5	39497.3	11160.8	125483	17448.4	88661.3	17584.7	86080.8	38882.6	79324.5	95795.1	54153.9	41889.8	25946.7	48191.8	76268.7	168476	500554	92159.8	85016.1	39281.2	310034	66694.7	413002	13603.3	24513.8	269144	4000.06	93634.7	97012.2	280195	1366941	10556.5	41396.9	68546.1	21498	32809.4	1979701	32085.9
	cpsapdat	1908.43	2004.34	7572.19	2054.19	3655.18	9687.04	443.036	1953.3	7078.37	14587.5	44218.1	12761.7	129922	18320.8	85536.9	16748.7	81976.1	39052.8	84873.6	107521	60124.5	37958.6	22924.5	54383.1	73493.6	173226	510618	90505.8	96965.3	39590.5	297846	79475.7	518661	13671	23836.7	250282	4463.31	92570.2	100838	272088	1344883	10526.7	37815.6	75087.4	25495.7	35969.3	2033640	34986.1
	cpsapdat	1411.02	1900.78	7353.93	1976.61	4413.33	9158.46	491.012	1944.82	8045.25	15396.8	41463.3	10471.9	123381	18055.4	82600.8	20682.3	96648.7	43240.8	86068.9	105749	61546.8	47157.1	30448.3	52640	80892.9	190653	487836	89762.3	99362.4	41277.9	302050	70798.3	475021	14700	27576	271094	4625.51	94458.7	91588.3	327314	1306098	10704	46951.6	80911.3	27717.4	33177.8	2038251	41653.7
	cpsapdat	1676.56	2059.5	7155.13	2016.95	4383.35	9030.19	528.376	2105.73	7666.53	15203.3	39290.4	10299.6	130577	19238.8	85590.8	20799.3	96597.5	43052.5	84042.1	99684.1	59727.8	47958.4	29741.7	53308.1	81369.5	189687	485274	90578.8	99579.6	39308.3	299600	72535.6	487897	15206	28408.9	258979	4177.35	94623.8	90894.5	309282	1316948	9956.11	45121	72220.7	25424.9	30671.6	1934545	40399.5
	cpsapdat	2319.81	2584.68	9404.94	2214.9	4528.94	10461.5	507.554	2173.25	7748.21	15279	47120.8	14364.6	143409	20464.3	91814.9	19302.4	104819	40857.5	91041	114838	68834.2	47649.9	29094.2	52508.8	77326.8	184045	519672	86478.9	94177.6	37283.6	292298	72046.8	483346	15039.4	25119.4	238932	4086.56	90494.5	95840.7	320127	1247387	10461.7	47980	82287.8	28345.5	36024.6	1893151	40228.9
	WT	2059.66	2549.34	9765.2	2330.41	4118.83	11067.2	422.289	1865.88	7816.93	21037.7	35690.3	7128.26	133408	20406	96903.8	21202.2	105202	53066.6	70091.4	81213.4	59115.2	43765.8	28508.2	46164.7	81002	178181	498960	98059.7	93857.3	42065.4	302967	70563.2	430852	14878.4	30797.9	284130	4126.06	101709	99259.4	324947	1385452	11346.5	53282.3	76644.7	28031	33867.8	2100880	41085.5
	WT	1750.09	2049.81	7612.42	1981.4	3290.33	9119.42	292.188	1699.36	6838.84	17025.8	31872.5	6677.44	117325	16537.4	84884.9	19316.9	96249.1	44835.2	61912.7	78303	57162.2	43227.3	25893.6	42637.5	64497.5	161709	529125	78195.8	81081.4	30274.1	271318	56577.8	408079	13232	27492.3	228532	3173.11	71364.6	84429.9	270211	1302424	9217.08	46015.8	61781.3	21382.1	25587.1	1779608	34245.6
	WT	1971.84	2497.1	8860.71	2246.95	3992.7	9852.79	413.002	2207.38	8212.19	17633.7	33213.2	6942.29	122928	17776.7	92716.9	19526.5	103295	46013.3	68190.1	81374.4	58614.4	43858	27743.7	45281	73721.3	180407	535619	86813.5	84419.6	35467.6	298687	61206.9	400633	13616.3	29992.8	253481	3700.74	87237.8	88661.9	296565	1315604	10627.2	56397.8	68239.1	26596.8	31116.6	1922231	36220.4
	WT	1067.7	1499.58	6389.25	1893.47	4000.18	8440.44	430.846	1608.91	6466.72	17891	33977.9	5831.91	112609	17679	80385.4	22826.7	102193	52702.9	78492	92599	60039.5	45809.6	29653.7	51531.9	80809.2	203835	479300	88817.8	96620.4	35531.3	314960	66732.1	463854	15739.9	33238.8	269745	3863.81	94263.2	92666.5	336440	1398529	10682.9	49569.3	76916	26969.5	32592.5	2088180	44573.4
	WT	2084.05	2583.55	9156	2174.5	4632.82	10050.6	546.625	2309.55	8815.4	20271.4	37045.8	7386.55	140489	20484.1	99317.5	23022.8	120699	56639.8	78119.9	96141.2	64437.1	50293.7	33353.7	49259.6	80621.4	210458	556315	101154	99452.7	39067.7	300767	65534	434730	14930.9	34196	270943	4200.39	91235.6	84481.6	314749	1320038	9898.41	56076.8	63074.9	28461.2	29589	1931209	43980.8
	WT	2075.14	2276.45	9219.39	2194.78	4899.95	11869.7	450.207	2450.92	10340.5	21307.6	40017.9	8103.56	141223	19856.3	96150.1	25604.7	128875	62157.3	88218	107995	67117.1	61245.9	39963.6	54960.6	88655.5	242068	514045	106679	111183	44302.2	305210	73658.8	492196	17700.3	41382.9	285725	5254.95	88021.9	87278.5	310099	1413920	10204.3	47662.9	65479.8	22784.1	28674.8	1839545	37391
3B Cpu	cpsapdat	0.636976	0.609137	0.762995	0.996038	1.01713	0.942738	0.926641	0.902799	1.10082	0.762513	1.24911	1.50603	1.0401	0.987797	0.843031	1.06217	0.884265	0.779892	1.31472	1.26697	0.913983	1.03895	1.05085	1.23792	1.09654	0.98193	0.811345	1.02426	1.03355	1.22503	1.13571	1.15425	1.05537	0.935362	0.787419	1.00127	1.17503	1.08718	1.10967	1.09129	0.988158	1.24213	1.00883	1.18852	1.0865	1.27144	1.08532	1.0669
	cpsapdat	0.914244	0.896659	0.862362	0.956372	1.01981	0.897721	1.27254	1.02042	0.826269	0.816127	1.26284	1.71585	1.05223	1.03461	0.938556	0.928533	0.933087	0.877021	1.26511	1.3442	1.01249	0.947019	0.967996	1.13861	1.02251	1.04031	0.989927	1.02201	1.0217	1.25385	1.06586	1.07035	1.0449	0.955744	0.846166	0.974469	1.16231	1.04879	1.01445	0.992848	0.963178	1.077	0.928142	1.06354	0.882657	1.06993	1.03234	0.884119
	cpsapdat	0.790996	0.852035	0.831742	0.92101	1.13126	0.900587	1.32094	1.02151	0.896065	0.818547	1.26067	1.6496	1.09884	1.12258	0.953486	0.971727	0.958034	0.918492	1.36098	1.37125	1.07768	1.03357	1.01239	1.23469	1.06959	1.09092	0.967214	1.10833	1.0473	1.33379	1.1274	1.17002	1.09366	0.952845	0.868368	1.02682	1.29523	1.10805	1.07569	1.03147	0.988434	1.17294	0.905811	1.11739	0.982677	1.25561	1.06031	0.963776
	cpsapdat	0.809766	0.665678	0.860697	0.953784	1.00181	0.987399	0.934479	0.92366	0.991124	0.734175	1.38058	2.01146	1.06507	1.06739	0.83908	0.935745	0.813251	0.744748	1.40211	1.36313	0.962755	0.900912	0.905411	1.31835	1.0456	0.929934	0.886394	1.02618	1.00134	1.36774	1.17848	1.17269	1.09747	0.881217	0.660729	0.962818	1.39138	1.09055	1.13229	1.00804	0.994558	1.33051	0.918983	1.23496	1.07794	1.31024	1.12896	0.994564
	cpsapdat	1.10072	0.848629	0.864688	0.94222	0.809171	0.948987	0.786117	1.09312	0.898324	0.703779	1.20161	1.86452	0.988199	0.929469	0.908527	0.83474	0.776559	0.706234	1.1667	1.16227	0.8891	0.797271	0.832992	1.02736	0.93373	0.873966	0.885834	0.977141	0.909516	1.16538	0.965962	1.06463	1.0073	0.911198	0.68107	0.932728	1.11845	0.995689	1.01839	0.91768	0.988313	1.02872	0.854801	1.12383	0.869844	0.920838	0.932284	0.767568
	cpsapdat	1.24318	1.10447	1.16122	1.13634	0.874696	1.09602	0.89628	1.12241	0.98522	0.910206	1.37105	1.7186	1.14541	1.08574	1.09155	0.910533	0.879507	0.850571	1.19641	1.24707	1.01416	0.842851	0.865592	1.10542	0.990271	0.979066	1.048	1.03674	1.04871	1.17865	1.02083	1.0818	1.11187	0.953442	0.821336	1.00938	1.06985	1.02905	1.0326	0.871431	0.982474	1.02471	0.883192	1.02254	0.86712	0.97789	1.00399	0.973256
	cpsapdat	1.04351	0.926976	0.918373	0.958946	0.852085	0.923628	0.761966	1.34548	0.998007	0.752805	1.12737	1.60788	0.970129	0.933274	0.950072	0.820595	0.825294	0.753554	1.1119	1.09613	0.898525	0.879914	0.841992	1.03998	0.943094	0.900738	0.903012	0.960105	0.919742	1.07089	0.966318	1.02602	0.99437	0.909724	0.747257	0.959703	0.938977	1.02223	1.0437	0.940599	0.933398	1.00788	0.868415	1.07251	0.837957	0.99895	0.953009	0.777385
	cpsapdat	1.27815	0.941109	0.96065	1.00563	0.881506	1.00949	1.19147	1.22092	0.883326	0.798096	1.40212	2.05662	1.11125	1.06261	0.980219	0.775022	0.768682	0.809457	1.30843	1.38824	0.991108	0.79836	0.785036	1.2204	0.973693	0.982093	0.99533	1.02083	1.04503	1.126	1.07095	1.24013	1.22497	0.948667	0.731335	0.957392	1.08941	1.01334	1.18285	0.866846	0.996861	1.11215	0.808399	1.03369	0.950914	1.22381	1.0212	0.849776
	cpsapdat	0.808864	0.798363	0.879878	1.00439	1.03444	0.977642	1.42693	0.969095	1.07592	0.880742	1.32684	1.63816	1.04231	1.01167	0.907581	0.917859	0.84286	0.925716	1.27477	1.36523	1.03901	0.907317	0.953604	1.25788	1.01351	1.03009	0.981464	1.03937	1.19496	1.38186	1.05908	1.16412	1.20884	0.944049	0.8635	1.04573	1.43529	1.093	1.01391	0.949266	0.974499	1.10183	0.875954	1.14637	0.978108	1.05337	1.1072	0.99649
	cpsapdat	1.0151	0.93	0.886814	0.889895	1.06643	0.943351	1.24368	1.14895	1.03925	0.838915	1.20533	1.51798	1.05849	1.06348	0.943821	0.978481	0.874994	0.894351	1.18082	1.22877	1.0024	0.966754	0.985675	1.1472	1.02684	0.997646	0.976468	0.99928	1.07457	1.21018	1.03411	1.12048	1.15475	0.984901	0.871464	0.991372	1.15993	1.03226	1.04411	0.973198	0.964337	1.1218	0.872405	1.05361	0.884751	1.06264	1.03558	0.955118
	cpsapdat	1.39334	1.17274	1.09693	1.10455	1.12163	1.02011	1.02479	1.30446	0.955271	0.720781	1.30138	2.0282	1.10095	1.06761	0.967759	0.848239	0.935896	0.698918	1.19716	1.24507	0.996521	0.897895	0.892831	1.05868	0.970294	0.900435	0.956088	0.952582	0.809987	1.0962	1.0418	1.05194	0.90498	0.948134	0.69691	0.847935	1.06038	1.00862	1.03772	1.01816	0.914873	1.11084	0.9947	1.13836	0.957986	1.21225	0.929887	0.890035
	WT	1.20588	1.05089	1.17534	1.15085	0.941502	1.18333	0.923092	1.19479	1.0114	1.08009	1.03921	1.04046	1.08304	1.08957	1.05983	0.985315	0.948191	1.00337	0.988413	0.948745	0.969931	0.964358	0.970361	1.0059	1.03915	0.957857	0.949505	1.05547	1.02581	1.05916	1.03466	1.11279	1.00823	1.0253	0.979867	1.08381	0.995012	1.06364	1.14645	1.00327	1.03963	1.11708	0.930182	1.07125	1.00559	1.08443	1.05447	0.979404
	WT	1.08398	0.87573	0.98123	0.932539	0.719693	0.920945	0.754674	1.02239	0.891785	0.915809	0.97396	0.976764	0.95669	0.921066	0.956929	0.831821	0.878426	0.873666	0.865448	0.943879	0.964749	0.83394	0.810051	0.93193	0.85959	0.869864	1.12839	0.874916	0.919525	0.878955	0.903708	0.919446	0.96868	0.897813	0.888182	0.884881	0.839415	0.871731	0.953548	0.833277	0.977332	0.854685	0.861323	0.883681	0.794728	0.844204	0.951476	0.805398
	WT	1.15417	1.07061	1.0305	1.05125	0.924777	1.00914	0.88046	1.04007	1.04902	0.997451	1.00964	0.991079	0.987696	0.981569	1.05118	0.905042	0.925191	0.968923	0.964594	0.994737	0.980847	0.894205	0.904362	0.974854	0.986411	1.00007	1.04005	0.998284	0.952789	0.943405	1.03364	0.998668	0.978077	0.975728	0.981597	1.01627	0.895917	0.977409	1.04738	0.898341	1.01479	0.99783	1.06251	0.964439	0.929692	1.01759	0.9714	0.818938
	WT	0.64342	0.769498	0.770017	0.848661	1.01974	0.855034	1.17195	0.800189	0.800677	0.954507	0.995809	0.873866	0.918126	0.981291	0.874416	1.04322	0.963714	1.04395	1.1	1.0839	1.03597	0.982467	0.974286	1.10837	1.05257	1.05554	0.925512	0.98299	1.02832	1.05943	1.05291	1.05399	1.09829	1.04176	1.03147	0.986737	1.12335	1.1001	1.0286	1.10359	1.01128	1.1004	1.00493	1.17165	1.10918	1.11667	1.08479	1.17685
	WT	1.05296	1.13879	1.07312	0.948326	1.12048	1.01186	1.06651	0.97827	1.06053	1.04337	1.01453	1.03618	1.06145	1.08541	1.04908	1.0824	1.12649	1.05121	1.02474	1.01804	1.06287	1.10273	1.11855	0.987752	1.01306	1.04543	1.03447	1.03068	1.02578	1.00682	0.974267	0.978665	0.997381	0.982573	1.0408	1.00335	1.03017	0.986874	0.916226	1.05419	0.949678	0.939485	1.05082	0.952323	1.06727	0.949069	0.972929	1.1245
	WT	0.859591	1.09449	0.969798	1.06837	1.27381	1.01969	1.20332	0.964301	1.18659	1.00877	0.966848	1.08165	0.992995	0.941093	1.00857	1.1522	1.15799	1.05888	1.0568	1.01069	0.985633	1.2223	1.22239	0.991194	1.04922	1.07124	0.922071	1.05766	1.04777	1.05224	1.00083	0.936435	0.949334	1.07683	1.07808	1.02495	1.11614	1.00024	0.907798	1.10733	1.00728	0.990525	1.09023	0.956656	1.09354	0.988039	0.964934	1.0949
3B Ctx	cpsapdat	0.569277	0.611467	0.727938	0.929775	0.901569	0.904734	1.0757	1.10048	1.02491	0.759186	1.24126	1.40355	0.942016	0.923961	0.851647	0.9663	0.82758	0.794558	1.23414	1.2444	0.921452	0.961869	0.930728	1.13222	1.10243	0.949822	0.868083	1.01258	1.03987	1.11518	1.13895	1.17091	1.05987	0.952736	0.799956	1.07373	1.04493	1.1579	1.18547	1.04521	1.05564	1.20313	0.875467	1.16402	1.04583	1.29932	1.14834	1.00326
	cpsapdat	0.846394	0.833703	0.852217	0.970682	1.02666	0.908822	1.2487	0.853508	0.879156	0.823759	1.24073	1.69832	1.04383	1.06806	0.962517	0.953408	0.917268	0.870979	1.24885	1.28046	1.05542	1.00656	0.981325	1.15347	1.07191	1.00932	1.02104	1.02759	1.11912	1.22228	1.06311	1.12215	1.14014	0.977759	0.845823	1.02743	1.15423	1.11782	1.06619	1.0117	0.980959	1.14915	0.887024	1.09498	0.945724	1.14803	1.07536	0.899461
	cpsapdat	0.764848	0.740851	0.77599	0.846686	1.03308	0.867655	1.44697	0.936415	0.866706	0.796604	1.1769	1.548	1.01358	1.04271	0.924416	0.94305	0.904622	0.87219	1.24405	1.25574	1.04255	1.04225	0.978199	1.17323	1.05165	1.01087	0.955442	1.04222	1.08398	1.13761	1.07153	1.174	1.08016	0.947844	0.835195	1.02547	1.16324	1.10603	1.07876	1.01641	1.00056	1.07705	0.826656	1.1017	0.990673	1.22992	1.07052	0.953608
	cpsapdat	0.790832	0.681222	0.827919	0.957538	0.940881	0.93469	0.983797	1.00398	0.942654	0.731771	1.29691	1.79166	0.984345	0.97955	0.869586	0.914383	0.820716	0.734291	1.30045	1.27044	0.968712	0.931594	0.897588	1.15108	1.07967	0.896678	0.894964	0.975848	0.999293	1.1029	1.13223	1.17775	1.07467	0.920759	0.689174	1.00816	1.10106	1.15142	1.18951	1.04473	1.04419	1.14258	0.901551	1.20899	1.21416	1.25662	1.12703	1.0429
	cpsapdat	0.948688	0.844028	0.852226	0.934063	0.882138	0.938274	0.924394	1.00731	0.916592	0.677134	1.12956	1.75909	0.944168	0.857154	0.896807	0.824762	0.741534	0.668417	1.09765	1.06134	0.880178	0.820261	0.873733	0.970572	0.918549	0.811136	0.889567	0.946327	0.969843	1.06461	0.938059	1.04922	1.00183	0.866584	0.669709	1.0139	1.04213	0.976004	1.02927	0.922079	0.997452	1.01926	0.796761	1.09686	0.898241	0.979231	0.984667	0.804341
	cpsapdat	1.22266	1.07261	1.10278	1.15604	0.875517	1.06294	0.893709	1.06285	0.939149	0.868904	1.26102	1.604	1.0778	0.978638	1.04103	0.859016	0.81036	0.806968	1.08104	1.15051	0.950613	0.777554	0.794341	1.04115	0.965362	0.895709	1.0716	0.973412	0.99138	1.07442	1.01793	1.01017	1.06483	0.911908	0.771959	0.992403	1.00746	1.02399	1.04777	0.850273	0.977032	1.01649	0.870414	0.964725	0.870824	1.05376	1.04825	0.931045
	cpsapdat	1.06529	0.957737	0.899047	0.951606	0.906068	0.944211	0.750894	1.16607	1.017	0.752008	1.11881	1.59174	0.980359	0.928604	0.966584	0.802344	0.786709	0.739646	1.06949	1.06909	0.886594	0.872098	0.840985	0.997637	0.975081	0.85909	0.964655	0.98792	0.900253	1.03961	1.03696	1.01495	0.942087	0.9059	0.746231	1.01401	0.986896	1.05241	1.08438	0.907264	1.00807	1.02199	0.803811	0.997915	0.836363	1.08504	1.01857	0.810603
	cpsapdat	1.04016	0.893741	0.890795	0.961284	0.879536	0.962286	1.04033	0.965226	0.875845	0.759985	1.25253	1.82006	1.01504	0.975032	0.932521	0.764199	0.749195	0.742884	1.1443	1.19996	0.984342	0.790255	0.743028	1.12581	0.939602	0.883311	0.98405	0.97019	1.02679	1.04779	0.99619	1.20945	1.1831	0.910413	0.725619	0.942947	1.10119	1.04044	1.12715	0.881014	0.991806	1.0191	0.734273	1.09314	0.99189	1.18954	1.04632	0.883871
	cpsapdat	0.769054	0.847564	0.865118	0.92498	1.06197	0.909778	1.15299	0.961037	0.995483	0.802144	1.1745	1.49349	0.963934	0.960908	0.900513	0.94368	0.883291	0.822551	1.16042	1.18018	1.00763	0.981758	0.986892	1.08972	1.0342	0.972174	0.940147	0.96222	1.05217	1.09245	1.01025	1.0774	1.08356	0.978939	0.83945	1.02136	1.14121	1.06167	1.02376	1.05984	0.963203	1.03626	0.911668	1.17793	1.07833	1.09722	1.04869	1.05232
	cpsapdat	0.91378	0.918339	0.841731	0.943856	1.05476	0.897036	1.24073	1.04055	0.948622	0.792063	1.11295	1.46892	1.02016	1.02389	0.933109	0.949021	0.882824	0.818968	1.13309	1.11249	0.977848	0.998439	0.963989	1.10355	1.04029	0.967249	0.935208	0.970973	1.05447	1.04032	1.00206	1.10384	1.11293	1.01263	0.864803	0.975713	1.03064	1.06352	1.016	1.00145	0.971205	0.963862	0.876123	1.05141	0.989136	1.01434	0.995336	1.02063
	cpsapdat	1.26437	1.15252	1.1064	1.03649	1.08979	1.03922	1.19183	1.07392	0.958728	0.796007	1.33476	2.04867	1.12041	1.08911	1.00096	0.880722	0.957959	0.777214	1.22745	1.28161	1.12694	0.992016	0.943001	1.08701	0.988609	0.93848	1.0015	0.927023	0.997265	0.986738	0.977634	1.0964	1.10255	1.00154	0.764666	0.900183	1.00824	1.01711	1.07129	1.03656	0.919906	1.01281	0.931635	1.19797	1.10276	1.19137	0.974039	1.01632
	WT	1.12258	1.13676	1.14878	1.09055	0.991104	1.09939	0.991615	0.92203	0.967232	1.09603	1.01097	1.01663	1.04228	1.08601	1.05644	0.967404	0.961463	1.00946	0.945002	0.906355	0.967818	0.911154	0.924009	0.955675	1.0356	0.908579	0.961583	1.05116	0.993874	1.11329	1.01332	1.07382	0.982804	0.990813	0.937528	1.07047	1.01798	1.14315	1.1095	1.05217	1.02172	1.09846	1.03459	1.11582	1.09053	1.12004	1.08092	1.03796
	WT	0.953858	0.914018	0.895526	0.927224	0.791744	0.9059	0.686114	0.839741	0.846207	0.887012	0.902828	0.952333	0.916623	0.880121	0.925414	0.88138	0.879639	0.85288	0.834732	0.873874	0.935844	0.899942	0.839263	0.882656	0.824588	0.824585	1.01972	0.838231	0.858587	0.801226	0.907465	0.860994	0.930856	0.881177	0.8369	0.860999	0.782869	0.802102	0.943741	0.874937	0.960494	0.892316	0.893497	0.899432	0.831855	0.846191	0.915621	0.865165
	WT	1.07472	1.11346	1.04238	1.05149	0.960754	0.978751	0.969809	1.09078	1.01614	0.918685	0.940806	0.990106	0.960398	0.946077	1.0108	0.890943	0.944036	0.87529	0.919366	0.908152	0.959619	0.913073	0.89923	0.93738	0.942513	0.919926	1.03223	0.930611	0.893937	0.938676	0.999003	0.931441	0.913871	0.906767	0.913021	0.954996	0.913046	0.980509	0.991046	0.96027	0.970213	1.02883	1.09509	0.993446	1.03473	1.02906	0.989001	0.915054
	WT	0.581933	0.668667	0.751633	0.886076	0.962553	0.838452	1.01171	0.79505	0.800162	0.932086	0.962467	0.831743	0.879778	0.940877	0.87636	1.04152	0.93396	1.00254	1.05826	1.03342	0.98295	0.953704	0.961135	1.06678	1.03313	1.03939	0.923694	0.952095	1.02313	0.940362	1.05343	1.01552	1.05808	1.04819	1.01183	1.01627	0.95328	1.05947	1.03581	1.08938	1.03137	1.03422	0.962495	1.11977	1.04923	1.07787	1.07438	1.12608
	WT	1.13588	1.15201	1.07711	1.01759	1.11478	0.998402	1.28358	1.14127	1.09078	1.05611	1.04937	1.05347	1.0976	1.09016	1.08276	1.05047	1.10309	1.07743	1.05325	1.07295	1.05495	1.04706	1.08106	1.01974	1.03073	1.07317	1.07212	1.08434	1.05313	1.03395	1.00596	0.99729	0.991649	0.994315	1.04097	1.02079	1.03632	1.02544	0.944319	1.01915	0.973483	0.958276	1.08885	0.918264	1.10726	0.978538	0.99362	1.11111
	WT	1.13102	1.01508	1.08457	1.02707	1.17906	1.1791	1.05717	1.21113	1.27948	1.11009	1.13356	1.15572	1.10333	1.05675	1.04823	1.16828	1.17781	1.18239	1.18939	1.20525	1.09882	1.27507	1.2953	1.13776	1.13344	1.23435	0.990656	1.14356	1.17734	1.17249	1.02082	1.12093	1.12274	1.17874	1.25975	1.07648	1.2965	0.989321	0.975583	1.00409	1.04272	0.987891	0.925478	0.953275	0.886397	0.948305	0.946458	0.944628
3F/G		CL(72:4)	CL(72:5)	CL(72:6)	CL(72:7)	CL(72:8)	CL(72:9)	CL(74:10)	CL(74:11)	CL(74:7)	CL(74:8)	CL(74:9)	CL(76:10)	CL(76:11)	CL(76:12)	CL(76:9)	CL(78:12)	CL(78:13)	CL(78:14)
	cpsapdat	0.2786	0.431234	0.692341	1.21417	1.54511	8.94495	1.28496	2.28754	0.529215	0.570683	0.971882	0.49186	0.480145	1.02209	0.308829	0.371238	0.288541	0.433546
	cpsapdat	0.306528	0.744659	0.975967	1.55706	2.6861	15.0594	1.54568	4.02506	0.632643	0.756588	1.17023	0.658448	0.734104	1.32376	0.394149	0.48053	0.485371	0.800496
	cpsapdat	0.714666	0.638123	0.94047	1.66647	1.85342	12.7685	1.59029	2.49247	0.748547	0.685345	1.14438	0.676195	0.574001	1.29901	0.528734	0.573749	0.42431	0.624079
	cpsapdat	0.075304	0.287756	0.699028	1.31756	2.38828	20.8807	1.50561	4.06639	0.350598	0.483831	0.991343	0.323031	0.455403	1.09411	0.135188	0.161755	0.165617	0.392498
	cpsapdat	0.147569	0.443681	0.862441	1.46815	2.65134	21.8099	1.45378	3.90795	0.392068	0.503606	0.957727	0.461526	0.523765	1.0984	0.228685	0.249205	0.29062	0.522581
	cpsapdat	0.45821	0.711108	0.950058	1.54277	2.34071	12.0061	1.42807	2.85875	0.658571	0.718443	1.04999	0.650611	0.669665	1.15076	0.452806	0.517293	0.517518	0.641848
	cpsapdat	0.453449	0.60598	0.892173	1.48427	2.02605	13.3487	1.35206	2.42588	0.590917	0.591134	0.97174	0.604898	0.548618	1.12232	0.436941	0.503182	0.412641	0.595404
	cpsapdat	0.356548	0.442973	1.00621	1.84004	2.45861	20.8475	1.80097	3.6285	0.581438	0.58414	1.10682	0.628102	0.523464	1.31569	0.309971	0.384008	0.348105	0.484041
	cpsapdat	0.419694	0.841619	0.978752	1.62891	2.63936	12.3279	1.60263	3.76862	0.711093	0.82083	1.20342	0.678491	0.742711	1.27168	0.409776	0.47532	0.449984	0.541004
	cpsapdat	0.633779	0.716423	0.916056	1.60476	2.07273	9.13484	1.47031	2.53156	0.766893	0.720615	1.10727	0.724419	0.659616	1.21038	0.560982	0.62709	0.530035	0.682871
	cpsapdat	0.138224	0.333957	0.846661	1.43395	2.42272	21.3849	1.6198	4.16532	0.412751	0.538526	1.04554	0.501494	0.571043	1.25429	0.219922	0.328377	0.341498	0.807908
3I		WT							cpsapdat
	CerP(36:1)	108.009	91.5809	99.7451	95.4508	104.337	100.877		76.2513	81.6127	81.8547	73.4175	70.3779	91.0206	75.2805	79.8096	88.0742	83.8915	72.0781
	Palmitoyl-carnitine	115.466	82.6499	87.5972	94.2959	97.374	122.617		97.429	93.4436	90.0761	92.1593	84.2679	75.0209	85.9249	78.2609	85.9184	80.2993	97.8765
	GM1(36:1)	79.783	113.921	106.532	93.5792	104.604	101.58		61.4334	90.4023	84.3858	59.5426	77.8331	95.7348	82.6908	86.8659	85.9303	90.107	89.0587
	GM1(38:1)	98.1663	93.5201	101.443	88.3991	113.364	105.108		67.0686	87.2064	86.206	68.9654	80.2481	87.4909	76.936	82.1997	83.7139	85.5895	93.5363
	GM1(36:2)	80.8327	114.732	104.29	95.8731	100.753	103.519		73.7459	100.862	96.5209	71.3823	86.1513	103.638	96.4373	97.716	96.7278	94.6488	101.482
	GM1(40:1)	125.706	84.1878	87.8387	41.2729	173.816	87.179		90.1188	56.3582	65.937	77.14	45.179	86.2227	34.0909	31.6418	70.7242	42.5914	65.3988
	GM2(36:1)	97.4243	98.6056	93.0346	97.24	102.077	111.618		95.8697	88.6345	93.3515	95.2205	84.0199	103.463	87.8155	90.1675	92.8017	88.763	91.7704
	GM2(38:1)	72.5701	124.701	67.9388	88.0264	107.426	139.338		64.5074	83.7006	76.3248	73.2822	88.778	90.4514	77.8573	72.3602	37.2133	89.8723	104.501
	GM3(36:1)	101.683	87.2603	91.8423	104.147	108.947	106.12		84.8351	90.2483	100.386	83.0517	69.6065	90.034	77.2814	87.7546	94.9867	98.0402	80.6593
	GM3(38:1)	119.824	122.828	74.0649	116.14	87.3624	79.7804		63.9667	59.2918	73.4011	59.8687	51.7962	66.2427	54.6987	44.5376	69.3986	83.4244	77.5743
	GM3(40:1)	123.702	102.255	83.3922	113.376	105.374	71.9009		85.8805	69.9161	81.1231	101.341	76.2114	82.5708	53.6638	82.1552	94.1115	96.9387	74.2557
3J		LPA(16:0)	LPA(18:1)	LPA(18:0)	LPE(16:0)	LPE(18:1)	LPE(18:0)	LPS(20:4)	LPI(16:0)	LPI(18:0)	CerP(36:1)	PA(32:0)	PA(34:2)	PA(34.1)	PA(36:4)	PA(36:2)	PnE(36:1)	PA(36:1)	SM(35:1)	PE(34:1)	PE-NMe2(32:0)	PA(38:4)	PEp(36:2)	PEp(36:1)	PE(36:4)	PE(36:2)	PE(36:1)	PA(40:6)	PG(34:1)	PE(O-38:5)	PS(34:1)	PE(38:6)	PE(38:5)	PE(38:4)	PE(38:2)	PE(O-40:8)	PE(38:1)	PEp(40:6)	PS(36:4)	PS(36:2)	PE(40:7)	PS(36:1)	PE(40:6)	PS(38:6)	SHexCer(d36:1)	PS(38:4)	SHexCer(t36:1)	PS(40:7)	PS(40:6)
	WT	0.976178	1.12544	1.18753	1.20118	0.96019	1.05251	0.769035	1.18257	1.16044	1.01011	1.00639	1.19447	1.05539	1.09529	1.1075	1.0153	1.04316	0.940253	0.991737	0.996479	1.02441	0.993782	1.00592	0.969126	1.00907	0.986574	1.07745	0.907505	0.958849	0.972592	0.992395	0.960957	0.966943	1.0188	0.979239	0.954951	0.942868	1.10621	0.955017	0.967947	0.951113	0.991686	1.10944	1.24892	0.997476	1.28077	1.0073	0.995515
	WT	0.558056	0.791765	0.879349	0.456193	0.832214	0.976198	1.2604	1.056	0.817885	0.977367	0.895342	1.00776	0.906046	0.851455	0.883142	0.978174	0.916441	0.9282	0.974691	0.889633	0.94478	1.06997	1.03977	0.990638	0.998667	0.971982	0.949632	1.06219	1.07877	0.952056	1.01604	0.971314	1.03181	0.941645	1.06162	0.983997	1.10879	0.750018	1.02517	1.05204	0.998403	1.03442	1.01992	0.786165	1.02524	0.833979	1.05441	1.04331
	WT	0.775248	0.670762	0.497642	0.806062	1.20959	0.75789	0.22223	1.13182	0.768802	0.817282	0.824625	0.589915	0.869683	0.770964	0.766414	1.021	0.96285	0.933377	0.942739	0.886975	0.982283	1.09162	1.06581	0.934787	0.978684	0.98786	0.828372	1.03433	1.02721	0.921458	0.976771	0.974555	0.979682	1.01208	1.01027	1.02019	1.01653	0.777589	1.00613	1.01408	1.14518	0.957932	0.685379	0.794424	1.07383	0.69605	0.981536	0.971039
	WT	1.58635	1.28764	1.40689	1.5677	0.970103	1.15378	1.7829	0.905043	1.40334	1.23426	1.28829	1.37034	1.19834	1.35044	1.25829	0.958474	1.09647	1.26082	1.10936	1.26805	1.08088	0.915882	0.920059	1.10402	1.03297	1.0931	1.15653	1.01927	0.986041	1.08898	1.05044	1.07142	1.03113	1.05768	0.992041	1.06539	0.979621	1.63576	1.00346	1.00858	0.905705	1.01876	1.14	1.01763	0.923528	1.03358	1.03567	1.00512
	WT	1.10417	1.12439	1.02859	0.968866	1.0279	1.05962	0.96543	0.724558	0.849531	0.960985	0.985357	0.837517	0.970534	0.931851	0.984651	1.02705	0.981081	0.937346	0.981476	0.958866	0.96765	0.928742	0.968447	1.00143	0.980608	0.960488	0.988015	0.976698	0.949123	1.06491	0.964355	1.02176	0.990435	0.969795	0.956824	0.975466	0.95219	0.730414	1.01022	0.957361	0.9996	0.9972	1.04525	1.15285	0.979933	1.15562	0.921092	0.985019
	cpsapsert	1.41635	1.19318	1.35509	1.22397	0.739314	1.17035	0.297694	1.29472	1.91882	1.018	1.14052	1.12586	1.05677	1.04015	1.19814	0.947666	1.04136	0.999077	1.07632	1.12396	0.936989	0.973214	0.967824	1.01037	1.10887	1.04864	1.08445	0.96982	0.919744	1.02867	1.02668	1.05384	0.954864	1.05569	0.933195	1.05041	0.933268	1.04689	1.01396	0.979635	0.882714	1.05572	1.16874	1.18587	0.902305	1.12634	0.936245	0.941208
	cpsapsert	0.743484	0.92237	1.06273	0.869304	1.18805	1.11954	0.346247	1.19224	1.36126	0.918601	0.969194	0.949214	0.967958	0.864499	0.985552	0.910508	1.10339	0.902173	0.942313	0.941646	1.01057	0.977278	0.957079	0.866056	1.00608	0.956571	0.962793	0.978569	0.82142	0.892851	0.922939	0.909534	0.838392	1.0069	0.837407	1.02635	0.893578	0.654312	1.05738	0.963287	1.11286	0.953297	1.09239	0.907478	0.998247	0.841115	0.910149	0.930337
	cpsapsert	1.06092	1.29095	1.24016	1.00693	0.904976	1.08632	0.795744	1.23936	1.70968	1.14776	1.14061	0.980923	1.03949	1.01453	1.10766	0.919954	1.04955	1.17639	1.01867	1.11651	0.959001	0.858185	0.861297	0.971829	0.99848	1.02817	1.05297	1.10656	0.953228	1.06142	0.989147	1.03122	0.918249	0.964924	0.939446	1.07778	1.02265	1.51054	1.01791	0.973979	0.966743	1.02701	0.987495	0.970104	0.907425	0.999051	0.962348	0.963008
	cpsapsert	1.31466	1.20121	1.21247	0.779343	0.931058	1.00329	0.421005	1.21848	1.48077	1.07643	1.04085	1.38244	1.04863	1.13071	1.23219	1.04289	0.979757	0.984064	0.991157	0.957001	0.906104	0.975663	0.992177	0.983926	0.9819	0.882489	1.10273	1.13013	0.88313	1.2016	0.994435	1.07284	0.78661	0.895235	0.859169	0.896905	0.981742	2.15274	1.20137	0.974563	0.882964	1.01788	1.79523	0.994636	0.854325	0.973028	1.09994	1.0032
	cpsapsert	0.410183	0.492669	0.775772	1.0056	1.09207	0.94827	0.646735	1.39078	1.07301	0.794627	0.930908	0.639718	0.916161	0.64335	0.884492	0.91647	0.960467	0.906251	1.03166	0.956898	0.891433	0.938628	0.928423	0.971348	1.04375	0.976434	0.91054	1.04505	0.904453	1.0716	1.02391	1.04435	0.899819	0.968231	0.938871	1.04562	1.00333	1.08992	1.12344	1.00145	1.06774	1.02433	0.851955	0.820546	0.966273	0.70922	0.900104	0.975074
3L		WT						cpsapsert
	GM1(36:1)	101.71	100.408	96.7189	98.0179	103.146		122.743	184.864	159.841	91.9023	130.019
	GM1(38:1)	100.776	108.873	99.0879	94.8653	96.3984		123.945	212.332	171.612	105.203	128.165
	GM1(36:2)	138.522	78.9537	56.0562	121.889	104.579		135.666	161.935	135.89	84.2592	91.0981
	GM1(40:1)	55.4133	119.417	74.9096	166.306	83.9544		149.183	453.411	252.408	95.1612	197.641
	GM1+K-2H(36:1)	99.1331	104.326	93.8923	102.034	100.614		105.127	94.8338	103.754	101.104	100.427
	GM2(36:1)	117.809	76.4577	46.5077	127.445	131.78		300.798	545.336	515.598	234.938	306.973
	GM2(38:1)	65.7702	165.873	79.1584	115.612	73.5865		419.349	1121.46	759.26	297.388	415.102
	GM3(36:1)	90.5227	132.391	123.936	99.6502	53.5		105.551	181.309	207.398	169.186	112.245
	GM3(38:1)	82.8804	79.7209	198.367	47.0411	91.9911		218.258	168.418	237.968	142.838	86.8204
	GM3(40:1)	68.3783	136.558	89.8829	112.751	92.4299		92.0968	87.715	86.4484	64.2608	159.312
3N		WT						cpsapsert
	Trp	99.8356	94.9509	124.19	41.2439	139.78		246.416	221.806	282.468	115.248	145.711
	5-HTP	91.8184	77.6036	141.776	110.903	77.8989		95.4595	215.752	268.877	114.541	115.142
	5-HT	99.0102	108.609	81.6992	101.51	109.171		230.743	153.409	163.857	120.742	138.332
	5-HIAL	102.075	113.381	104.381	111.082	69.0814		127.891	149.478	168.087	161.465	135.517
	5-HIAA	103.257	102.632	108.463	104.509	81.1388		86.3128	128.348	98.8003	92.9896	92.1636
	5-HTOL	100.684	127.529	108.63	109.69	53.4664		99.4847	113.202	103.469	112.576	86.474
[truncated: 133 more columns]

## Sheet: Fig.4
4B		WT+AAV-asyn									cpsapdat+AAV-asyn								WT+AAV-asyn+AAV-PSAP									cpsapdat+AAV-asyn+AAV-PSAP
	6w	-12	53	97	71	-22	28	26	110		46	-51	21	76	58	0	-18		85	58	66	5	9	7	76	26		2	-17	28	1	1	-78
	10w	9	61	95	97	2	53	54	99		103	12	68	95	85	5	4		118	48	79	22	16	10	99	46		13	-6	38	-5	1	-56
	14w	-17	48	122	79	-1	58	25	81		100	36	40	120	83	3	10		138		93	35	19	1	112	19		12	-12	29	-5	12	-26
4D	WT-contralateral	WT-ipsilateral (α-syn)	cKO-contralateral	cKO-ipsilateral (α-syn)
	141.685	63.7977	69.152	55.3865
	110.721	69.2582	69.3032	59.0632
	83.5661	48.2869	93.0127	41.4318
	216.878	111.432	62.1172	32.6112
	160.189	142.264	77.5892	76.564
	147.951	85.0247	57.1855	60.8898
	215.677	146.857	50.7697	22.0645
	164.923	103.841
4F Striatal TH	WT+AAV-α-syn	cKO+AAV-α-syn	WT+AAV-α-syn+AAV-PSAP	cKO+AAV-α-syn+AAV-PSAP	WT+AAV-GFP	cKO+AAV-GFP	WT+AAV-GFP+AAV-PSAP	cKO+AAV-GFP+AAV-PSAP
	97.973	78.2258	95.4839	94.7368	117.164	99.0909	103.571	90.5109
	97.7143	67.9688	87.0748	104.386	93.8272	104.094	102.632	84.6154
	76.2238	85.9504	95.3642	107.801	89.0323	93.2203	90.3743	98.5075
	69.8718	58.9404	89.6341	95.0311	96.3855	116.084	96.0396	106.04
	89.3617	77.9528	112.308	104.444	96.6216	93.0108	87.5	106.78
	87.3333	58.4906	86.6667	69.1358	104.839	84.2424	85.3333	77.2152
	96.0317	77.0992	81.6	74.8148
	83.9416	88.8889
4F SNc TH	WT+AAV-α-syn	cKO+AAV-α-syn	WT+AAV-α-syn+AAV-PSAP	cKO+AAV-α-syn+AAV-PSAP	WT+AAV-GFP	cKO+AAV-GFP	WT+AAV-GFP+AAV-PSAP	cKO+AAV-GFP+AAV-PSAP
	77.2131	47.5812	102.684	106.659	102.293	99.0952	102.075	134.79
	84.0317	55.4051	40.827	79.9111	80.5093	80.3222	84.8926	79.0906
	95.7442	71.3066	75.5626	92.2281	80.8209	78.7725	95.2496	99.2593
	58.4295	36.5125	123.583	67.3123	143.877	90.7832	85.0298	76.4931
	68.9247	73.4529	94.1693	84.5581	80.5445	80.2759	115.816	107.794
	72.1696	35.74	80.0288	90.988	113.716	100.96	93.2547	118.568
	84.9638	72.4767	68.9579	82.5556
	70.0501	73.0965
4F Striatal DAT	WT+AAV-α-syn	cKO+AAV-α-syn	WT+AAV-α-syn+AAV-PSAP	cKO+AAV-α-syn+AAV-PSAP	WT+AAV-GFP	cKO+AAV-GFP	WT+AAV-GFP+AAV-PSAP	cKO+AAV-GFP+AAV-PSAP
	72.5	32.4324	105	62.5	106.818	91.1765	94.7368	96.5517
	65.625	58.8235	77.7778	107.143	91.8919	72.2222	103.226	111.765
	75	73.6842	126.087	140.625	86.8421	115.385	97.6744	108
	54.1667	28	80	63.9344	98.1481	100	93.75	113.333
	75	45	106.897	93.8776	100	83.7209	90.4762	115.789
	93.75	58.0645	93.3333	41.6667	116.667	72.7273	91.3043	75
	102.778	53.8462	80	73.913
	70	77
4H	WT-AAV-asyn	KO-AAV-asyn	WT-AAV-asyn-PSAP	KO-AAV-asyn-PSAP
	529.138	1473.19	1799.53	3470.86
	1356.64	5934.73	2515.15	741.259
	997.669	3032.63	1778.56	1706.29
	1191.14	4347.32	2983.68	2270.4
	237.762	3974.36	1277.39	2272.73
	3351.98	5200.47	1902.1	543.124
	2158.51	6645.69	1752.91	899.767
	2745.92	3421.91

## Sheet: Fig.5
	5B			5E Striatal TH			5E SNc TH			5E Striatal DAT
	AAV-GFP	AAV-PSAP		AAV-GFP	AAV-PSAP		AAV-GFP	AAV-PSAP		AAV-GFP	AAV-PSAP
	64	47		45.0549	64.6288		38.3562	135.556		38.0268	54.343
	153	-5		50.7463	98.2456		71.1111	41.6667		52.3026	128.194
	69	65		20.7207	36.3207		46.3768	87.6923		35.0191	65.3046
	62	8		68.0556	84.3575		4.22535	33.8235		23.8994	116.808
	98	64		29.4931	68.5714		6.06061	75.8064		44.4246	74.4328
	77	19		34.9462	45.0549		22.7273	55.4217		46.2942	72.6123
	-12	64		68.8034	50		30.303	70.9677		78.6217	52.9006
	63	42		32.8767	68.6274		68.0556	72.973		43.8442	55.0726
	94	15		45.6731	60.8696		32.8767	66.1017		46.4941	64.9264
	60			34.8066			25.4546			46.2667

## Sheet: Fig.6
	6D
	AAV-α-syn				AAV-α-syn+ECB				AAV-α-syn+ECB-PSAP				AAV-α-syn+ECB-PGRN				AAV-α-syn+ECB-PGRN-PSAP
	2w	8w	12w		2w	8w	12w		2w	8w	12w		2w	8w	12w		2w	8w	12w
	2901.81	2726.18	2750.74		2433.68	1502.23	1771.11		2788.88	2716.73	2580.75		3047.38	1977.42	2489		3108.2	1569.7	2278.98
	3819.03	1715.68	2258.87		2690.79	2380.63	4266.24		3453.17	2015.02	2606.05		2955.73	2910.35	2617.96		3609.77	3304.34	3657.48
	4484.07	3026.09	2753.24		3541.63	2850.69	3079.95		3165.45	2768.91	4129.38		4170.89	2874.74	3477.49		3661.57	3020.73	3190.03
	3167.55	2859.13	2396.53		2435.1	2310.63	2502.3		6668.9	5449.9	5882.47		1705.88	1363.04	2286.01		3467.01	3137.57	3195.39
	3920.48	2789.75	2629.82		3660.11	2923.25	3401.77		2722.47	2100.78	3196		3218.26	2900.71	2726.42		2247.95	2848.87	2098.26
	5214.29	4028.21	3359.51		2726.02	2547.62	2960.92		3421.32	3119.63	1885.02		2834.04	1859.52	1932.17		3339.27	3021.97	3979.02
					4221.98	2017.04	2427.08		2350.08	2695.65	2796.52		3553.51	2021.64	1974.74		3098.48	2112.39	2445.08
					3857.12	2935.62	1799.42		2592.35	2605.85	3333.24		3455.43	1328.6	3103.89		5149.22	5117.28	4653.54
	6E							6G						6H
	AAV-α-syn	AAV-α-syn+ECB	AAV-α-syn+ECB-PSAP	AAV-α-syn+ECB-PGRN	AAV-α-syn+ECB-PGRN-PSAP			AAV-α-syn	AAV-α-syn+ECB	AAV-α-syn+ECB-PSAP	AAV-α-syn+ECB-PGRN	AAV-α-syn+ECB-PGRN-PSAP		AAV-α-syn	AAV-α-syn+ECB	AAV-α-syn+ECB-PSAP	AAV-α-syn+ECB-PGRN	AAV-α-syn+ECB-PGRN-PSAP
	23	-10	5	29	6			80.6452	78.3784	117.647	82.9268	128.125		95.5882	82.8571	100	91.579	104.04
	64	10	-4	5	7			66.6667	68.0851	75	72.7273	148.148		71.5385	82.5175	78.0303	88.2353	107.143
	3	18	-17	6	47			50	83.6735	106.944	91.3043	105.405		67.4286	93.0435	101.342	86.5385	109.756
	-33	5	0	73	4			88.1356	68.8525	141.177	69.5652	113.043		80	84	108.182	82.3529	100
	51	27	-22	4	-9			79.2793	93.75	125	100	116.667		87.6923	82.8283	106.897	95.5882	92.1053
	30	-3	-3	28	-11				66.6667	83.3333	102.381	82.0513			105.05	94.6746	86.0294	56.8528
		0	-17	60	38				57.971	113.513	107.692	96.4286			72.093	118.033	103.774	103.175
		-1		-36	34				94.958						97.2222

## Sheet: SF.1
1B			1C			1D
NM	TH		PSAP	NM		PSAP	TH
0.016	12.828		24.099	0.016		24.099	12.828
0.034	14.573		36.732	0.034		36.732	14.573
0.042	20.662		36.928	0.042		36.928	20.662
0.019	7.882		19.825	0.019		19.825	7.882
0.018	11.383		21.038	0.018		21.038	11.383
0.011	22.32		30.452	0.011		30.452	22.32
0.031	22.562		42.065	0.031		42.065	22.562
0.03	10.466		34.799	0.03		34.799	10.466
0.031	5.474		39.426	0.031		39.426	5.474
0.033	5.011		45.417	0.033		45.417	5.011
0.02	10.906		24.466	0.02		24.466	10.906
0.025	17.969		27.397	0.025		27.397	17.969
0.01	8.665		21.666	0.01		21.666	8.665
0.019	24.331		40.704	0.019		40.704	24.331
0.016	10.068		25.014	0.016		25.014	10.068
0.041	26.534		53.062	0.041		53.062	26.534
0.023	10.271		29.216	0.023		29.216	10.271
0.055	14.919		30.535	0.055		30.535	14.919
0.034	24.221		40.318	0.034		40.318	24.221
0.03	17.324		53.517	0.03		53.517	17.324
0.031	8.535		31.375	0.031		31.375	8.535
0.028	17.526		28.167	0.028		28.167	17.526
0.023	42.295		28.836	0.023		28.836	42.295
0.059	16.49		45.954	0.059		45.954	16.49
0.042	12.365		49.431	0.042		49.431	12.365
0.03	24.008		45.677	0.03		45.677	24.008
0.037	12.893		42.809	0.037		42.809	12.893
0.058	26.077		36.875	0.058		36.875	26.077
0.049	21.694		33.517	0.049		33.517	21.694
0.038	12.343		34.326	0.038		34.326	12.343
0.024	36.228		18.694	0.024		18.694	36.228
0.018	38.527		14.431	0.018		14.431	38.527
0.044	10.107		49.968	0.044		49.968	10.107
0.01	3.51		13.048	0.01		13.048	3.51
0.047	17.717		45.871	0.047		45.871	17.717
0.034	7.486		19.056	0.034		19.056	7.486
0.012	7.753		28.9	0.012		28.9	7.753
0.038	18.132		38.289	0.038		38.289	18.132
0.012	41.901		29.935	0.012		29.935	41.901
0.012	15.584		32.76	0.012		32.76	15.584
0.015	11.854		31.23	0.015		31.23	11.854
0.009	21.841		24.703	0.009		24.703	21.841
0.034	17.071		31.118	0.034		31.118	17.071
0.034	16.057		30.454	0.034		30.454	16.057
0.037	8.701		55.239	0.037		55.239	8.701
0.031	13.759		25.285	0.031		25.285	13.759
0.028	15.304		24.303	0.028		24.303	15.304
0.005	7.496		32.423	0.005		32.423	7.496
0.047	18.04		39.079	0.047		39.079	18.04
0.045	6.476		45.08	0.045		45.08	6.476
0.046	12.05		40.477	0.046		40.477	12.05
0.019	23.003		32.77	0.019		32.77	23.003
0.05	16.857		47.833	0.05		47.833	16.857
0.04	15.888		47.65	0.04		47.65	15.888
0.043	22.589		51.489	0.043		51.489	22.589
0.047	20.503		42.673	0.047		42.673	20.503
0.004	27.347		18.431	0.004		18.431	27.347
0.015	14.625		32.432	0.015		32.432	14.625
0.022	25.475		28.007	0.022		28.007	25.475
0.009	27.855		27.508	0.009		27.508	27.855
0.014	31.481		40.306	0.014		40.306	31.481
0.012	23.164		41.96	0.012		41.96	23.164
0.021	53.076		49.295	0.021		49.295	53.076
0.041	14.321		42.058	0.041		42.058	14.321
0.012	55.982		18.801	0.012		18.801	55.982
-0.005	44.614		18.552	-0.005		18.552	44.614
0.043	12.257		37.356	0.043		37.356	12.257
0.028	18.161		33.464	0.028		33.464	18.161
0.003	23.287		14.96	0.003		14.96	23.287
0.018	24.823		41.02	0.018		41.02	24.823
0.033	32.131		43.234	0.033		43.234	32.131
0.013	29.597		55.096	0.013		55.096	29.597
0.051	-0.057		47.112	0.051		47.112	-0.057
0.029	11.263		25.215	0.029		25.215	11.263
0.022	126.379		14.407	0.022		14.407	126.379
0.019	133.065		18.328	0.019		18.328	133.065
0.035	21.575		29.419	0.035		29.419	21.575
0.02	30.666		26.062	0.02		26.062	30.666
0.012	22.533		15.26	0.012		15.26	22.533
0.011	27.791		27.215	0.011		27.215	27.791
-0.006	36.056		19.949	-0.006		19.949	36.056
0.02	34.842		36.04	0.02		36.04	34.842
0.002	96.829		12.729	0.002		12.729	96.829
0.015	85.304		23.611	0.015		23.611	85.304
0.011	131.147		31.175	0.011		31.175	131.147
0.047	26.433		25.195	0.047		25.195	26.433
0.007	78.077		31.673	0.007		31.673	78.077
0.024	44.592		26.697	0.024		26.697	44.592
0.009	78.637		24.622	0.009		24.622	78.637
-0.002	79.578		18.972	-0.002		18.972	79.578
0.013	78.695		16.751	0.013		16.751	78.695
0.022	40.132		32.716	0.022		32.716	40.132
-0.007	47.54		16.417	-0.007		16.417	47.54
0.042	31.697		32.74	0.042		32.74	31.697
0.022	48.468		84.112	0.022		84.112	48.468
0.035	69.448		70.982	0.035		70.982	69.448
0.02	112.381		43.84	0.02		43.84	112.381
0.002	154.146		43.118	0.002		43.118	154.146
0.019	138.164		15.641	0.019		15.641	138.164
0.001	140.634		11.407	0.001		11.407	140.634
0.026	32.364		4.877	0.026		4.877	32.364
0.005	35.548		25.565	0.005		25.565	35.548
0.011	46.969		27.468	0.011		27.468	46.969
0	47.446		15.876	0		15.876	47.446
0.027	33.423		27.448	0.027		27.448	33.423
-0.001	52.269		35.296	-0.001		35.296	52.269
0.032	50.776		32.008	0.032		32.008	50.776
0.014	49.035		34.877	0.014		34.877	49.035
0.026	39.353		58.001	0.026		58.001	39.353
-0.004	45.609		15.675	-0.004		15.675	45.609
0.017	31.983		24.963	0.017		24.963	31.983
0.033	34.894		35.942	0.033		35.942	34.894
0.024	7.031		34.93	0.024		34.93	7.031
0.01	22.981		43.186	0.01		43.186	22.981
0.038	22.492		36.013	0.038		36.013	22.492
0.027	23.818		31.72	0.027		31.72	23.818
0.03	6.519		36.796	0.03		36.796	6.519
0.043	4.232		21.845	0.043		21.845	4.232
0.016	-1.384		33.198	0.016		33.198	-1.384
0.03	4.947		26.268	0.03		26.268	4.947
0.061	1.236		52.325	0.061		52.325	1.236
0.028	26.1		47.567	0.028		47.567	26.1
0.053	3.901		53.315	0.053		53.315	3.901
0.047	8.49		43.447	0.047		43.447	8.49
0.046	3.351		72.054	0.046		72.054	3.351
0.058	0.784		44.538	0.058		44.538	0.784
0.056	11.185		29.091	0.056		29.091	11.185
0.048	4.828		69.963	0.048		69.963	4.828
0.057	0.838		57.105	0.057		57.105	0.838
0.096	3.066		57.041	0.096		57.041	3.066
0.046	5.881		35.307	0.046		35.307	5.881
0.022	6.419		30.349	0.022		30.349	6.419
0.041	4.944		72.559	0.041		72.559	4.944
0.058	-1.394		54.88	0.058		54.88	-1.394
0.052	2.741		42.699	0.052		42.699	2.741
0.063	3.096		56.667	0.063		56.667	3.096
0.042	0.79		39.684	0.042		39.684	0.79
0.105	-5.015		65.92	0.105		65.92	-5.015
0.078	0.359		51.712	0.078		51.712	0.359
0.07	1.643		45.115	0.07		45.115	1.643
0.077	5.372		67.342	0.077		67.342	5.372
0.053	4.429		41.297	0.053		41.297	4.429
0.093	1.309		44.284	0.093		44.284	1.309
0.072	-1.51		34.958	0.072		34.958	-1.51
0.06	4.534		62.423	0.06		62.423	4.534
0.034	2.819		33.835	0.034		33.835	2.819
0.041	0.06		42.863	0.041		42.863	0.06
0.088	8.725		60.012	0.088		60.012	8.725
0.045	31.92		50.056	0.045		50.056	31.92
0.012	46.967		11.581	0.012		11.581	46.967
0.042	-0.804		40.027	0.042		40.027	-0.804
0.067	-1.126		50.27	0.067		50.27	-1.126
0.057	-1.213		58.996	0.057		58.996	-1.213
0.048	2.722		31.013	0.048		31.013	2.722
0.025	2.185		32.724	0.025		32.724	2.185
0.057	1.637		49.001	0.057		49.001	1.637
0.04	5.248		54.806	0.04		54.806	5.248
0.049	5.823		72.125	0.049		72.125	5.823
0.048	10.141		40.067	0.048		40.067	10.141
0.093	-1.555		63.79	0.093		63.79	-1.555
0.044	39.58		27.736	0.044		27.736	39.58
0.038	14.547		24.434	0.038		24.434	14.547
0.039	2.708		30.982	0.039		30.982	2.708
0.043	0.782		37.013	0.043		37.013	0.782
0.075	6.763		68.512	0.075		68.512	6.763
0.054	1.86		41.477	0.054		41.477	1.86
0.056	1.22		52.653	0.056		52.653	1.22
0.069	1.884		54.213	0.069		54.213	1.884
0.049	2.38		43.395	0.049		43.395	2.38
0.069	-1.246		80.993	0.069		80.993	-1.246
0.05	1.497		48.979	0.05		48.979	1.497
0.054	-0.466		45.297	0.054		45.297	-0.466
0.037	12.096		49.325	0.037		49.325	12.096
0.032	0.505		39.08	0.032		39.08	0.505
0.032	2.917		26.775	0.032		26.775	2.917
0.021	56.289		32.417	0.021		32.417	56.289
0.017	72.828		16.45	0.017		16.45	72.828
0.019	51.091		9.98	0.019		9.98	51.091
0.024	45.39		18.593	0.024		18.593	45.39
0.026	48.915		21.02	0.026		21.02	48.915
0.031	73.057		32.547	0.031		32.547	73.057
0.022	45.899		17.311	0.022		17.311	45.899
0.018	54.179		15.446	0.018		15.446	54.179
0.042	13.599		26.786	0.042		26.786	13.599
0.043	4.68		41.157	0.043		41.157	4.68
0.039	7.344		58.076	0.039		58.076	7.344
0.022	50.602		15.249	0.022		15.249	50.602
0.034	48.198		15.761	0.034		15.761	48.198
0.026	89.024		47.235	0.026		47.235	89.024
0.021	51.797		17.758	0.021		17.758	51.797
0.028	52.168		26.477	0.028		26.477	52.168
0.015	4.486		25.864	0.015		25.864	4.486
0.037	16.286		25.974	0.037		25.974	16.286
0.032	0.457		27.823	0.032		27.823	0.457
0.032	8.588		42.526	0.032		42.526	8.588
0.035	12.186		73.597	0.035		73.597	12.186
0.037	-2.672		45.479	0.037		45.479	-2.672
0.041	2.123		73.438	0.041		73.438	2.123
0.071	4.316		38.241	0.071		38.241	4.316
0.035	46.815		25.001	0.035		25.001	46.815
0.038	11.388		31.41	0.038		31.41	11.388
0.047	39.286		20.542	0.047		20.542	39.286
0.028	16.495		66.374	0.028		66.374	16.495
0.034	10.686		51.643	0.034		51.643	10.686
0.041	2.782		24.669	0.041		24.669	2.782
0.05	28.98		52.63	0.05		52.63	28.98
0.021	21.734		12.762	0.021		12.762	21.734
0.034	28.035		25.062	0.034		25.062	28.035
0.057	3.902		36.276	0.057		36.276	3.902
0.018	2.341		47.722	0.018		47.722	2.341
0.051	-0.896		39.18	0.051		39.18	-0.896
0.065	-3.525		76.16	0.065		76.16	-3.525
0.034	10.284		39.699	0.034		39.699	10.284
0.063	17.881		61.216	0.063		61.216	17.881
0.049	14.894		72.577	0.049		72.577	14.894
0.041	7.373		49.696	0.041		49.696	7.373
0.046	3.645		37.753	0.046		37.753	3.645
0.049	4.081		96.743	0.049		96.743	4.081
0.067	-3.419		35.767	0.067		35.767	-3.419
0.05	11.738		25.122	0.05		25.122	11.738
0.057	5.846		22.254	0.057		22.254	5.846
0.059	13.078		29.374	0.059		29.374	13.078
0.012	13.058		14.934	0.012		14.934	13.058
0.008	1.964		8.792	0.008		8.792	1.964
0.037	14.473		14.672	0.037		14.672	14.473
0.052	10.653		17.958	0.052		17.958	10.653
0.056	12.228		20.578	0.056		20.578	12.228
0.07	14.395		23.064	0.07		23.064	14.395
0.052	12.191		29.403	0.052		29.403	12.191
0.108	-0.082		37.067	0.108		37.067	-0.082
0.071	19.084		39.112	0.071		39.112	19.084
0.102	3.479		25.976	0.102		25.976	3.479
0.056	9.213		22.95	0.056		22.95	9.213
0.031	5.054		14.894	0.031		14.894	5.054
0.072	13.786		14.805	0.072		14.805	13.786
0.078	7.179		28.09	0.078		28.09	7.179
0.087	10.116		32.782	0.087		32.782	10.116
0.048	8.94		16.28	0.048		16.28	8.94
0.052	39.744		47.647	0.052		47.647	39.744
0.031	14.106		19.537	0.031		19.537	14.106
0.058	13.107		29.193	0.058		29.193	13.107
0.025	10.303		17.451	0.025		17.451	10.303
0.022	12.322		13.078	0.022		13.078	12.322
0.041	8.661		32.997	0.041		32.997	8.661
0.015	35.408		18.391	0.015		18.391	35.408
0.003	79.242		11.823	0.003		11.823	79.242
0.015	56.553		16.191	0.015		16.191	56.553
0.024	37.179		16.762	0.024		16.762	37.179
0.033	32.305		27.758	0.033		27.758	32.305
0.033	17.691		24.818	0.033		24.818	17.691
0.012	10.502		19.711	0.012		19.711	10.502
0.013	27.324		16.225	0.013		16.225	27.324
0.033	34.815		26.099	0.033		26.099	34.815
0.033	26.429		58.696	0.033		58.696	26.429
0.029	11.456		22.466	0.029		22.466	11.456
0.05	20.701		26.135	0.05		26.135	20.701
0.027	-0.053		16.069	0.027		16.069	-0.053
0.068	25.476		16.304	0.068		16.304	25.476
0.018	17.375		20.374	0.018		20.374	17.375
0.068	2.056		14.985	0.068		14.985	2.056
0.04	11.125		16.393	0.04		16.393	11.125
0.071	4.364		24.612	0.071		24.612	4.364
0.039	2.654		23.712	0.039		23.712	2.654
0.054	3.798		22.566	0.054		22.566	3.798
0.061	9.514		18.292	0.061		18.292	9.514
0.012	12.766		9.862	0.012		9.862	12.766
0.02	17.048		9.345	0.02		9.345	17.048
0.025	17.777		19.749	0.025		19.749	17.777
0.048	13.367		22.258	0.048		22.258	13.367
0.036	9.194		27.229	0.036		27.229	9.194
0.042	20.468		14.894	0.042		14.894	20.468
0.041	10.139		17.714	0.041		17.714	10.139
0.072	39.172		27.216	0.072		27.216	39.172
0.042	11.642		23.398	0.042		23.398	11.642
0.105	1.858		22.828	0.105		22.828	1.858
0.048	22.115		11.055	0.048		11.055	22.115
0.036	23.874		21.284	0.036		21.284	23.874
0.036	21.245		19.825	0.036		19.825	21.245
0.015	24.124		15.692	0.015		15.692	24.124
0.012	25.473		8.509	0.012		8.509	25.473
0.051	77.82		17.253	0.051		17.253	77.82
0.062	7.258		32.544	0.062		32.544	7.258
0.082	10.724		20.174	0.082		20.174	10.724
0.03	16.148		8.618	0.03		8.618	16.148
0.05	11.073		18.171	0.05		18.171	11.073
0.092	5.918		43.236	0.092		43.236	5.918
0.041	20.489		16.646	0.041		16.646	20.489
0.003	14.547		12.155	0.003		12.155	14.547
0.035	10.358		16.962	0.035		16.962	10.358
0.056	24.154		16.786	0.056		16.786	24.154
0.02	15.05		11.134	0.02		11.134	15.05
0.008	9.948		17.801	0.008		17.801	9.948
0.011	-0.871		7.527	0.011		7.527	-0.871
0.025	-2.32		8.594	0.025		8.594	-2.32
0.025	0.597		10.095	0.025		10.095	0.597
0.034	1.402		11.187	0.034		11.187	1.402
0.027	0.153		7.833	0.027		7.833	0.153
0.012	-3.718		7.707	0.012		7.707	-3.718
0.036	28.188		18.536	0.036		18.536	28.188
0.006	4.551		11.603	0.006		11.603	4.551
0.013	2.387		9.352	0.013		9.352	2.387
0.009	5.744		7.59	0.009		7.59	5.744
0.007	-3.244		6.493	0.007		6.493	-3.244
0.038	2.789		10.725	0.038		10.725	2.789
0.037	19.186		17.359	0.037		17.359	19.186
0.04	22.379		18.738	0.04		18.738	22.379
0.024	21.758		14.479	0.024		14.479	21.758
0.053	23.302		32.564	0.053		32.564	23.302
0.056	14.717		25.24	0.056		25.24	14.717
0.014	25.136		11.226	0.014		11.226	25.136
0.046	19.13		17.623	0.046		17.623	19.13
0.029	6.447		20.01	0.029		20.01	6.447
0.038	6.09		14.217	0.038		14.217	6.09
0.06	4.193		22.88	0.06		22.88	4.193
0.049	-0.695		32.069	0.049		32.069	-0.695
0.01	35.349		17.384	0.01		17.384	35.349
0.053	16.003		24.996	0.053		24.996	16.003
0.042	15.883		22.214	0.042		22.214	15.883
0.016	16.674		23.411	0.016		23.411	16.674
0.044	9.16		30.738	0.044		30.738	9.16
0.04	28.496		35.706	0.04		35.706	28.496
0.054	15.502		14.085	0.054		14.085	15.502
0.018	2.813		10.617	0.018		10.617	2.813
0.02	7.315		17.085	0.02		17.085	7.315
0.054	18.915		31.1	0.054		31.1	18.915
0.048	27.15		17.637	0.048		17.637	27.15
0.032	109.91		38.134	0.032		38.134	109.91
0.008	44.048		17.564	0.008		17.564	44.048
0.053	3.569		38.443	0.053		38.443	3.569
0.054	20.74		24.714	0.054		24.714	20.74
0.069	25.261		20.502	0.069		20.502	25.261
0.042	4.672		18.641	0.042		18.641	4.672
0.036	10.569		21.708	0.036		21.708	10.569
0.061	40.861		24.044	0.061		24.044	40.861
0.011	62.357		21.925	0.011		21.925	62.357
0.026	25.439		16.278	0.026		16.278	25.439
0.053	21.364		25.276	0.053		25.276	21.364
0.023	44.761		22.132	0.023		22.132	44.761
0.016	13.945		17.672	0.016		17.672	13.945
0.022	15.879		20.255	0.022		20.255	15.879
0.008	3.122		11.603	0.008		11.603	3.122
0.047	15.195		24.412	0.047		24.412	15.195
0.045	1.541		30.982	0.045		30.982	1.541
0.041	17.199		16.007	0.041		16.007	17.199
0.029	19.471		24.22	0.029		24.22	19.471
0.01	14.088		18.26	0.01		18.26	14.088
0.005	3.816		13.84	0.005		13.84	3.816
0.024	5.444		17.907	0.024		17.907	5.444
0.032	1.84		13.25	0.032		13.25	1.84
0.008	7.595		14.699	0.008		14.699	7.595
-0.001	9.291		26.058	-0.001		26.058	9.291
0.008	13.496		23.659	0.008		23.659	13.496
0.017	6.991		23.413	0.017		23.413	6.991
0.001	7.067		12.724	0.001		12.724	7.067
0.008	7.868		30.139	0.008		30.139	7.868
-0.007	10.183		14.67	-0.007		14.67	10.183
0.01	14.027		28.898	0.01		28.898	14.027
0.015	6.13		12.316	0.015		12.316	6.13
0.016	6.717		17.666	0.016		17.666	6.717
0.007	6.207		26.113	0.007		26.113	6.207
0.01	11.17		22.387	0.01		22.387	11.17
0.005	6.602		23.418	0.005		23.418	6.602
0.003	5.802		19.965	0.003		19.965	5.802
0.029	6.233		16.278	0.029		16.278	6.233
0.015	7.349		17.818	0.015		17.818	7.349
0.004	15.48		27.907	0.004		27.907	15.48
0.031	9.583		30.255	0.031		30.255	9.583
0.014	5.505		28.659	0.014		28.659	5.505
0.024	7.567		36.118	0.024		36.118	7.567
0.011	7.392		25.513	0.011		25.513	7.392
0.006	5.604		21.954	0.006		21.954	5.604
0.02	9.498		17.128	0.02		17.128	9.498
0	10.423		27.03	0		27.03	10.423
0.01	25.462		28.684	0.01		28.684	25.462
0.003	14.723		31.007	0.003		31.007	14.723
0.011	12.712		23.704	0.011		23.704	12.712
0.015	11.587		18.985	0.015		18.985	11.587
0.011	16.168		19.849	0.011		19.849	16.168
0.015	8.751		28.404	0.015		28.404	8.751
0.009	13.384		11.463	0.009		11.463	13.384
0.023	3.055		15.562	0.023		15.562	3.055
0.008	6.219		19.456	0.008		19.456	6.219
-0.002	0.835		13.868	-0.002		13.868	0.835
0.011	9.748		24.484	0.011		24.484	9.748
-0.001	11.133		28.95	-0.001		28.95	11.133
0.01	13.495		35.74	0.01		35.74	13.495
-0.006	10.147		15.353	-0.006		15.353	10.147
-0.005	10.334		20.679	-0.005		20.679	10.334
0.001	6.502		17.062	0.001		17.062	6.502
0.023	18.414		21.119	0.023		21.119	18.414
-0.007	13.942		28.218	-0.007		28.218	13.942
0	9.966		16.786	0		16.786	9.966
0.004	14.58		11.355	0.004		11.355	14.58
0.012	15.889		14.41	0.012		14.41	15.889
0.005	7.054		12.351	0.005		12.351	7.054
0.014	10.982		12.905	0.014		12.905	10.982
0.03	7.729		12.324	0.03		12.324	7.729
-0.003	13.889		31.076	-0.003		31.076	13.889
0.033	14.579		14.139	0.033		14.139	14.579
0.038	19.424		30.097	0.038		30.097	19.424
0.008	12.587		30.454	0.008		30.454	12.587
0.026	21.743		28.286	0.026		28.286	21.743
0.007	10.41		21.989	0.007		21.989	10.41
0.006	15.912		26.188	0.006		26.188	15.912
0.016	11.499		22.526	0.016		22.526	11.499
0.001	34.315		16.102	0.001		16.102	34.315
-0.006	133.246		9.076	-0.006		9.076	133.246
0.032	113.751		7.872	0.032		7.872	113.751
0.025	185.642		11.95	0.025		11.95	185.642
0.008	157.54		11.837	0.008		11.837	157.54
0.016	179.184		15.334	0.016		15.334	179.184
0.01	169.194		11.07	0.01		11.07	169.194
-0.001	162.538		12.397	-0.001		12.397	162.538
0.022	21.61		44.806	0.022		44.806	21.61
0.036	154.009		20.704	0.036		20.704	154.009
0.005	138.605		19.875	0.005		19.875	138.605
0.016	91.79		9.132	0.016		9.132	91.79
0.002	136.521		9.795	0.002		9.795	136.521
0.027	136.268		13.092	0.027		13.092	136.268
0.02	146.343		14.702	0.02		14.702	146.343
0.027	122.049		9.916	0.027		9.916	122.049
0.027	141.962		12.888	0.027		12.888	141.962
0.015	147.876		10.035	0.015		10.035	147.876
0.008	45.968		6.44	0.008		6.44	45.968
0.076	52.878		11.921	0.076		11.921	52.878
0.039	33.856		21.907	0.039		21.907	33.856
0.018	11.483		17.349	0.018		17.349	11.483
0.021	3.541		12.514	0.021		12.514	3.541
0.081	26.264		9.958	0.081		9.958	26.264
0.009	17.193		12.38	0.009		12.38	17.193

## Sheet: SF.2
	2A			2B			2C			2D			2E				2F				2G			2H				2I			2J			2K			2L			2M			2N						2O
	HC	PD		HC	PD		HC	PD		HC	PD		HC	PD-NC	PD-MCI		HC	PD-NC	PD-MCI		HC	PD		HC	PD-NC	PD-MCI		CSF PSAP	CSF PGRN		Plasma PSAP	Plasma PGRN		HC	NPH		NFL	PSAP		NFL	PGRN		CD4+ TC	CD8+ TC	CL-Mo	NC-Mo	INT-Mo		CD4+ TC
	54.67	72.9		111.87	150.75		79.27	86.48		99.3109	140.81		111.87	150.75	251.66		99.3109	71	140.81		187.889	116.834		187.889	116.834	200.952		67.51	71.89		220.54	147.18		147.049	87.7844		87.1368	67.51		87.1368	71.89		2894	2696	8126	6094	9495		1249
	95.88	128.35		62.66	92.36		103.72	99.13		93.5833	103.02		62.66	92.36	173.76		93.5833	107.24	103.02		2.19875	15.7117		2.19875	15.7117	239.351		118.85	86.48		114.22	78.34		117.514	145.134		50.8283	118.85		154.826	128.78		4555	3668	16428	10871	16994		3998
	103.72	220.99		38.54	82.11		84.74	96.41		108.339	106.65		38.54	82.11	192.06		108.339	135.98	106.65		134.513	4.45091		134.513	4.45091	31.139		204.63	222.38		68.98	82.8		145.759	158.583		347.13	204.63		50.8283	86.48		4941	5506	25944	16262	25681		1554
	137.29	116.89		78.61	48.29		86.35	111.02		86.6648	92.74		78.61	48.29	298.83		86.6648	124.53	92.74		104.672	0		104.672	0	21.0043		108.23	92.38		166.49	129.54		107.833	83.1167		86.555	108.23		347.13	222.38		4359	4257	12702	10263	17284		2015
	130.83	43.13		59.21	99.39		104.58	85.46		109.776	83.02		59.21	99.39	255.91		109.776	91.61	83.02		84.6278	199.601		84.6278	199.601	67.0609		39.94	34.63		309.61	140.81		112.647	133.368		173.628	39.94		86.555	92.38		9463	9955	32991	18938	35903		1637
	119.02	83.53		95.23	182.22		74.88	68.67		89.3002	89.18		95.23	182.22	266.86		89.3002	106.34	89.18		98.929	87.2178		98.929	87.2178	143.071		77.35	99.13		251.66	127.61		121.558	104.69		65.1228	77.35		173.628	34.63		2307	2142	8695	8636	10545		1195
	111.38	88.38		151.6	147.53		110.36	103.22		120.6	111.48		151.6	147.53	309.61		120.6	110.57	111.48		107.149	29.1121		107.149	29.1121	680.099		81.83	96.41		151.46	71		65.3838	91.0734		125.206	81.83		65.1228	99.13		1569	1446	11322	8873	13409		1570
	87.63	214.26		136.11	173.61		114.86	60.45		84.7995	115.91		136.11	173.61	392.64		84.7995	107.27	115.91		76.9704	96.4516		76.9704	96.4516	61.6558		198.39	110.9		99.39	126.48		115.019	159.269		239.378	198.39		125.206	96.41		4696	4728	15096	11672	16262		1076
	107.17	93.31		166.16	216.72		83.08	76.18		107.626	122.65		166.16	216.72	180.1		107.626	143.9	122.65		216.041	49.0437		216.041	49.0437	150.841		86.4	111.02		173.61	107.24		53.6812	120.091		99.7818	86.4		239.378	110.9		6746	6768	21176	15301	22128		2654
	92.56	76.35		88.15	49.34		108.04	67.86		102.116	149.52		88.15	49.34	139.41		102.116	133.17	149.52		118.301	304.326		118.301	304.326	51.4084		70.7	59.2		88.32	111.75		76.8218	148.177		47.2243	70.7		99.7818	111.02		3348	2511	15828	10798	15882		936
	52.13	115.92		106.4	65.97		105.35	110.85		93.5834	138.71		106.4	65.97	340.55		93.5834	118.57	138.71		107.848	0		107.848	0	321.33		107.34	85.46		49.34	98.15		62.2161	91.863		364.061	107.34		47.2243	59.2		4374	4434	22354	12033	19261		1118
	57.24	93.44		101.85	147.25		61.06	71.89		86.8434	121.56		101.85	147.25	168.88		86.8434	122.51	121.56		30.2703	88.7943		30.2703	88.7943	73.4796		86.52	59.27		173.76	103.02		74.5193			74.344	86.52		364.061	85.46		1941	2070	11751	9304	14155		2285
	99.72	112.54		85.2	117.7		121.93	128.78		106.071	92.43		85.2	117.7	101.53		106.071	95.33	92.43		42.7381	148.814		42.7381	148.814	111.091		104.2	68.67		101.53	106.65					254.165	104.2		74.344	59.27		2284	2171	6838	6907	8292		1942
	112.91	183.49		103.43	113.81		142.15	92.38		90.8258	111.15		103.43	113.81	220.54		90.8258	66.06	111.15		350.908	64.2457		350.908	64.2457	127.194		169.9	103.22		147.53	135.98					56.734	169.9		254.165	68.67		3807	3139	14495	9689	15045		1760
	137.87	70.81		108.89	140.55		88.99	34.63		116.452	106.55		108.89	140.55	166.49		116.452	138.86	106.55		91.7279	26.6347		91.7279	26.6347	0		65.57	60.45		147.25	124.53					65.802	65.57		56.734	103.22		2934	2315	8994	8236	10798
		48.97		108.42	82.94		130.64	110.9		108.838	134.17		108.42	82.94	77.14		108.838	108.13	134.17		0	56.4653		0	4.78874	215.273		45.34	76.18		122.48	91.61					113.92	76.96		65.802	60.45
		83.12		97.66	87.97			59.2		99.0477	101.08		97.66	87.97	85.43		99.0477	65.88	101.08		62.0066	0		62.0066	56.4653	28.2553		76.96	67.86		132.7	101.43					101.24	116.1		113.92	67.86
		125.39			122.48			59.27		96.565	117.94			122.48	114.22		96.565	99.84	117.94		15.1577	74.2226		15.1577	0	93.8689		116.1	96.4		139.41	92.74					60.6263	102.79		101.24	96.4
		111.01			69.62			96.4		99.6575	82.55			69.62	68.98		99.6575	113.41	82.55		68.0516	239.579		68.0516	74.2226	29.2628		102.79	74.28		148.92	106.34					85.1923	242.56		60.6263	74.28
		261.96			52.19			74.28			78.34			52.19	82.17			121.13	78.34			0			239.579	0		242.56	76.37		77.14	83.02					183.738	99.83		85.1923	76.37
		107.81			69.6			76.37			103.45			69.6	83.14			62.63	103.45			90.4685			0	74.4744		99.83	110.85		298.83	114.89					34.774	50.6168		183.738	110.85
					117.36						127.88			117.36	62.17			156.93	127.88			67.4219			90.4685	95.5061		50.6168	79.2686		392.64	111.6					32.0287	88.7775		34.774	79.2686
					106.34						82.8			106.34	95.29			90.62	82.8			89.587			67.4219	244.742		88.7775	103.72		106.09	110.57					38.3939	96.0354		32.0287	103.72
					151.46						113.34			151.46	106.57			82.39	113.34			0			89.587	496.492		96.0354	84.7366		82.94	107.27					85.5875	121.142		38.3939	84.7366
					106.09						129.54			106.09	144.24			108.97	129.54			14.0243			0	118.93		121.142	104.577		95.29	89.18					54.1553	103.132		85.5875	104.577
					148.92						127.61			148.92	103.54			126.48	127.61			39.2118			14.0243	302.8		103.132	110.363		85.43	111.48					91.6935	99.2302		54.1553	110.363
					132.7						147.18			132.7	94.57			44.34	147.18			24.729			39.2118	5.71239		99.2302	83.081		340.55	148.12					144.532	48.2651		91.6935	83.081
					140.37						114.89			140.37	87.01			111.75	114.89			62.0066			24.729	332.143		48.2651	105.35		106.34	121.13					119.362	104.543		144.532	105.35
					88.32						111.6			88.32	75.05			98.15	111.6			262.625			62.0066			104.543	88.9944		103.54	115.91					134.239	85.7025		119.362	88.9944
					164.89						148.12			164.89	107.75			101.43	148.12			78.0007			262.625			127.126	86.3468		62.17	122.65					51.0724	53.0011		134.239	108.038
					251.66						71											200.952			78.0007			85.7025	108.038		144.24	149.52					160.544	92.3364		51.0724	61.062
					173.76						107.24											239.351						53.0011	61.062		107.75	138.71					276.698	211.093		160.544	121.931
					192.06						135.98											31.139						92.3364	121.931		117.7	143.9					76.9198	127.655		276.698	142.151
					298.83						124.53											21.0043						211.093	142.151		255.91	103.45								76.9198	130.639
					255.91						91.61											67.0609						127.655	130.639		182.22	133.17
					266.86						106.34											143.071									216.72	118.57
					309.61						110.57											680.099									164.89	122.51
					392.64						107.27											61.6558									180.1	121.56
					180.1						143.9											150.841									52.19	62.63
					139.41						133.17											51.4084									82.17	92.43
					340.55						118.57											321.33									69.6	95.33
					168.88						122.51											73.4796									94.57	127.88
					101.53						95.33											4.78874									69.62	66.06
					220.54						66.06											111.091									106.57	111.15
					166.49						138.86											127.194									92.36	90.62
					77.14						108.13											0									168.88	113.34
					85.43						65.88											215.273									140.37	138.86
					114.22						99.84											28.2553									117.36	82.39
					68.98						113.41											93.8689									140.55	108.13
					82.17						121.13											29.2628									75.05	106.55
					83.14						62.63											0									192.06	134.17
					62.17						156.93											74.4744									87.01	101.08
					95.29						90.62											95.5061									48.29	65.88
					106.57						82.39											244.742									113.81	108.97
					144.24						108.97											496.492									266.86	117.94
					103.54						126.48											118.93									83.14	82.55
					94.57						44.34											302.8									87.97	99.84
					87.01						111.75											5.71239									150.75	113.41
					75.05						98.15											332.143									111.87	93.5832
					107.75						101.43																				62.66	108.339
																															38.54	86.6648
																															78.61	109.776
																															59.21	89.3002
																															95.23	120.6
																															151.6	84.7995
																															136.11	107.626
																															88.15	102.116
																															106.4	93.5834
																															101.85	86.8434
																															85.2	116.452
																															103.43	108.838
																															108.89	99.0477
																															108.42	96.565
																															97.66	99.6575
[truncated: 55 more columns]

## Sheet: SF.3
		NA

## Sheet: SF.4
	NA

[truncated: 12 more sheets: SF.5, SF.6, SF.7, SF.8, SF.9, SF.10, SF.11, SF.12, SF.13, SF.14, SF.15, SF.16]
